# Supplementary material for: Strongly Heterogeneous Transmission of COVID-19 in Mainland China: Local and Regional Variation
Source: Front Med (Lausanne). 2020 Jun 19;7:329. doi: 10.3389/fmed.2020.00329 (PMC7317008; doi:10.3389/fmed.2020.00329)
Supplement: Supplementary file 2 [file Data_Sheet_1.ZIP]

Archive with 46 entries (43 files):
- china-province-border-data/
- china-province-border-data/CHN_adm2.shx
- __MACOSX/
- __MACOSX/china-province-border-data/
- __MACOSX/china-province-border-data/._CHN_adm2.shx
- china-province-border-data/CHN_adm2.shp
- __MACOSX/china-province-border-data/._CHN_adm2.shp
- china-province-border-data/CHN_adm2.dbf
- __MACOSX/china-province-border-data/._CHN_adm2.dbf
- china-province-border-data/CHN_adm2.csv
- __MACOSX/china-province-border-data/._CHN_adm2.csv
- china-province-border-data/bou3_4m.dbf
- __MACOSX/china-province-border-data/._bou3_4m.dbf
- china-province-border-data/BOUNT_poly.dbf
- __MACOSX/china-province-border-data/._BOUNT_poly.dbf
- china-province-border-data/CHN_adm2.prj
- __MACOSX/china-province-border-data/._CHN_adm2.prj
- china-province-border-data/BOUNT_line.shp
- __MACOSX/china-province-border-data/._BOUNT_line.shp
- china-province-border-data/bou2_4p.shx
- __MACOSX/china-province-border-data/._bou2_4p.shx
- china-province-border-data/BOUNT_line.shx
- __MACOSX/china-province-border-data/._BOUNT_line.shx
- china-province-border-data/bou2_4p.shp
- __MACOSX/china-province-border-data/._bou2_4p.shp
- china-province-border-data/bou2_4p.dbf
- __MACOSX/china-province-border-data/._bou2_4p.dbf
- china-province-border-data/BOUNT_line.dbf
- __MACOSX/china-province-border-data/._BOUNT_line.dbf
- china-province-border-data/BOUNT_poly.shx
- __MACOSX/china-province-border-data/._BOUNT_poly.shx
- china-province-border-data/bou3_4m.shx
- __MACOSX/china-province-border-data/._bou3_4m.shx
- china-province-border-data/BOUNT_poly.shp
- __MACOSX/china-province-border-data/._BOUNT_poly.shp
- china-province-border-data/bou3_4m.shp
- __MACOSX/china-province-border-data/._bou3_4m.shp
- __MACOSX/._china-province-border-data
- Tianjin_021220.csv
- __MACOSX/._Tianjin_021220.csv
- nCov_aggre_data_021220.csv
- __MACOSX/._nCov_aggre_data_021220.csv
- Beijing_020320.csv
- __MACOSX/._Beijing_020320.csv
- nCov_aggre_data_020420.csv
- __MACOSX/._nCov_aggre_data_020420.csv
