# Supplementary material for: Strongly Heterogeneous Transmission of COVID-19 in Mainland China: Local and Regional Variation
Source: Front Med (Lausanne). 2020 Jun 19;7:329. doi: 10.3389/fmed.2020.00329 (PMC7317008; doi:10.3389/fmed.2020.00329)
Supplement: Supplementary file 2 [file Data_Sheet_1.ZIP › china-province-border-data/CHN_adm2.csv]

PID	ID_0	ISO	NAME_0	ID_1	NAME_1	ID_2	NAME_2	NL_NAME_2	VARNAME_2	TYPE_2	ENGTYPE_2
8923	48	CHN	China	20	Ningxia Hui	221	Guyuan	<U+56FA><U+539F><U+5E02>	Gùyuán	Dìjíshì	Prefecture City
8924	48	CHN	China	20	Ningxia Hui	222	Shizuishan	<U+77F3><U+5634><U+5C71><U+5E02>	Shízuishan	Dìjíshì	Prefecture City
8925	48	CHN	China	20	Ningxia Hui	223	Wuzhong	<U+5434><U+5FE0><U+5E02>	Wúzhong	Dìjíshì	Prefecture City
8926	48	CHN	China	20	Ningxia Hui	224	Yinchuan	<U+94F6><U+5DDD><U+5E02>	Yínchuan	Dìjíshì	Prefecture City
8927	48	CHN	China	20	Ningxia Hui	225	Zhongwei	<U+4E2D><U+536B><U+5E02>	Zhongwèi	Dìjíshì	Prefecture City
8928	48	CHN	China	21	Paracel Islands	226	Paracel Islands	<U+6AA8><U+165E><U+0E28><U+09C7><U+3D98><U+7DA4><ef><U+00BF><U+00BF>ÿ o<U+030C><U+6864><U+6C54>	Xisha Qúndao	Qúndao	Island
8929	48	CHN	China	22	Qinghai	227	Golog Tibetan	<U+679C><U+6D1B><U+85CF><U+65CF><U+81EA><U+6CBB><U+5DDE>	Guoluò Zàngzú	Zìzhìzhou	Autonomous Prefecture
8930	48	CHN	China	22	Qinghai	228	Gyêgu Tibetan	<U+7389><U+6811><U+85CF><U+65CF><U+81EA><U+6CBB><U+5DDE>	Yùshù Zàngzú	Zìzhìzhou	Autonomous Prefecture
8931	48	CHN	China	22	Qinghai	229	Haibei Tibetan	<U+6D77><U+5317><U+85CF><U+65CF><U+81EA><U+6CBB><U+5DDE>	Haibei Zàngzú	Zìzhìzhou	Autonomous Prefecture
8932	48	CHN	China	22	Qinghai	230	Haidong	<U+6D77><U+4E1C><U+5730><U+533A>	Haidong	Dìqu	Prefecture
8933	48	CHN	China	22	Qinghai	231	Hainan Tibetan	<U+6D77><U+5357><U+85CF><U+65CF><U+81EA><U+6CBB><U+5DDE>	Hainán Zàngzú	Zìzhìzhou	Autonomous Prefecture
8934	48	CHN	China	22	Qinghai	232	Haixi Mongol and Tibetan	<U+6D77><U+897F><U+8499><U+53E4><U+65CF><U+85CF><U+65CF><U+81EA><U+6CBB><U+5DDE>	Haixi Mengguzú Zàngzú	Zìzhìzhou	Autonomous Prefecture
8935	48	CHN	China	22	Qinghai	233	Huangnan Tibetan	<U+9EC4><U+5357><U+85CF><U+65CF><U+81EA><U+6CBB><U+5DDE>	Huángnán Zàngzú	Zìzhìzhou	Autonomous Prefecture
8936	48	CHN	China	22	Qinghai	234	Xining	<U+897F><U+5B81><U+5E02>	Xiníng	Dìjíshì	Prefecture City
8937	48	CHN	China	23	Shaanxi	235	Ankang	<U+5B89><U+5EB7><U+5E02>	Ankang	Dìjíshì	Prefecture City
8938	48	CHN	China	23	Shaanxi	236	Baoji	<U+5B9D><U+9E21><U+5E02>	Baoji	Dìjíshì	Prefecture City
8939	48	CHN	China	23	Shaanxi	237	Hanzhong	<U+6C49><U+4E2D><U+5E02>	Hànzhong	Dìjíshì	Prefecture City
8940	48	CHN	China	23	Shaanxi	238	Shangluo	<U+5546><U+6D1B><U+5E02>	Shangluò	Dìjíshì	Prefecture City
8941	48	CHN	China	23	Shaanxi	239	Tongchuan	<U+94DC><U+5DDD><U+5E02>	Tóngchuan	Dìjíshì	Prefecture City
8942	48	CHN	China	23	Shaanxi	240	Weinan	<U+6E2D><U+5357><U+5E02>	Wèinán	Dìjíshì	Prefecture City
11740	48	CHN	China	1	Anhui	1	Anqing	<U+5B89><U+5E86><U+5E02>	Anqìng	Dìjíshì	Prefecture City
11741	48	CHN	China	1	Anhui	2	Bengbu	<U+868C><U+57E0><U+5E02>	Bèngbù	Dìjíshì	Prefecture City
11742	48	CHN	China	1	Anhui	3	Bozhou	<U+4EB3><U+5DDE><U+5E02>	Bózhou	Dìjíshì	Prefecture City
11743	48	CHN	China	1	Anhui	4	Chaohu	<U+5DE2><U+6E56><U+5E02>	Cháohú	Dìjíshì	Prefecture City
11744	48	CHN	China	1	Anhui	5	Chizhou	<U+6C60><U+5DDE><U+5E02>	Chízhou	Dìjíshì	Prefecture City
11745	48	CHN	China	1	Anhui	6	Chuzhou	<U+6EC1><U+5DDE><U+5E02>	Chúzhou	Dìjíshì	Prefecture City
11746	48	CHN	China	1	Anhui	7	Fuyang	<U+961C><U+9633><U+5E02>	Fùyáng	Dìjíshì	Prefecture City
11747	48	CHN	China	1	Anhui	8	Hefei	<U+5408><U+80A5><U+5E02>	Héféi	Dìjíshì	Prefecture City
11748	48	CHN	China	1	Anhui	9	Huaibei	<U+6DEE><U+5317><U+5E02>	Huáibei	Dìjíshì	Prefecture City
11749	48	CHN	China	1	Anhui	10	Huainan	<U+6DEE><U+5357><U+5E02>	Huáinán	Dìjíshì	Prefecture City
11750	48	CHN	China	1	Anhui	11	Huangshan	<U+9EC4><U+5C71><U+5E02>	Huángshan	Dìjíshì	Prefecture City
11751	48	CHN	China	1	Anhui	12	Lu'an	<U+516D><U+5B89><U+5E02>	Lù'an	Dìjíshì	Prefecture City
11752	48	CHN	China	1	Anhui	13	Ma'anshan	<U+9A6C><U+978D><U+5C71><U+5E02>	Ma'anshan	Dìjíshì	Prefecture City
11753	48	CHN	China	1	Anhui	14	Suzhou	<U+5BBF><U+5DDE><U+5E02>	Sùzhou	Dìjíshì	Prefecture City
11754	48	CHN	China	1	Anhui	15	Tongling	<U+94DC><U+9675><U+5E02>	Tónglíng	Dìjíshì	Prefecture City
11755	48	CHN	China	1	Anhui	16	Wuhu	<U+829C><U+6E56><U+5E02>	Wúhú	Dìjíshì	Prefecture City
11756	48	CHN	China	1	Anhui	17	Xuancheng	<U+5BA3><U+57CE><U+5E02>	Xuanchéng	Dìjíshì	Prefecture City
11757	48	CHN	China	2	Beijing	18	Beijing	<U+5317><U+4EAC>|<U+5317><U+4EAC>	Beijing	Zhíxiáshì	Municipality
11758	48	CHN	China	3	Chongqing	19	Chongqing	<U+91CD><U+6176>|<U+91CD><U+5E86>	Chóngqìng	Zhíxiáshì	Municipality
11759	48	CHN	China	4	Fujian	20	Fuzhou	<U+798F><U+5DDE><U+5E02>	Fúzhou	Dìjíshì	Prefecture City
11760	48	CHN	China	4	Fujian	21	Longyan	<U+9F99><U+5CA9><U+5E02>	Lóngyán	Dìjíshì	Prefecture City
11761	48	CHN	China	4	Fujian	22	Nanping	<U+5357><U+5E73><U+5E02>	Nánpíng	Dìjíshì	Prefecture City
11762	48	CHN	China	4	Fujian	23	Ningde	<U+5B81><U+5FB7><U+5E02>	Níngdé	Dìjíshì	Prefecture City
11763	48	CHN	China	4	Fujian	24	Putian	<U+8386><U+7530><U+5E02>	Pútián	Dìjíshì	Prefecture City
11764	48	CHN	China	4	Fujian	25	Quanzhou	<U+6CC9><U+5DDE><U+5E02>	Quánzhou	Dìjíshì	Prefecture City
11765	48	CHN	China	4	Fujian	26	Sanming	<U+4E09><U+660E><U+5E02>	Sanmíng	Dìjíshì	Prefecture City
11766	48	CHN	China	4	Fujian	27	Xiamen	<U+53A6><U+95E8><U+5E02>	Xiàmén	Dìjíshì	Prefecture City
11767	48	CHN	China	4	Fujian	28	Zhangzhou	<U+6F33><U+5DDE><U+5E02>	Zhangzhou	Dìjíshì	Prefecture City
11768	48	CHN	China	5	Gansu	29	Baiyin	<U+767D><U+94F6><U+5E02>	Báiyín	Dìjíshì	Prefecture City
11769	48	CHN	China	5	Gansu	30	Dingxi	<U+5B9A><U+897F><U+5E02>	Dìngxi	Dìjíshì	Prefecture City
11770	48	CHN	China	5	Gansu	31	Gannan Tibetan	<U+7518><U+5357><U+85CF><U+65CF><U+81EA><U+6CBB><U+5DDE>	Gannán Zàngzú	Zìzhìzhou	Autonomous Prefecture
11771	48	CHN	China	5	Gansu	32	Jiayuguan	<U+5609><U+5CEA><U+5173><U+5E02>	Jiayùguan	Dìjíshì	Prefecture City
11772	48	CHN	China	5	Gansu	33	Jinchang	<U+91D1><U+660C><U+5E02>	Jinchang	Dìjíshì	Prefecture City
11773	48	CHN	China	5	Gansu	34	Jiuquan	<U+9152><U+6CC9><U+5E02>	Jiuquán	Dìjíshì	Prefecture City
11774	48	CHN	China	5	Gansu	35	Lanzhou	<U+5170><U+5DDE><U+5E02>	Lánzhou	Dìjíshì	Prefecture City
11775	48	CHN	China	5	Gansu	36	Linxia Hui	<U+4E34><U+590F><U+56DE><U+65CF><U+81EA><U+6CBB><U+5DDE>	Línxià Huizù	Zìzhìzhou	Autonomous Prefecture
11776	48	CHN	China	5	Gansu	37	Longnan	<U+9647><U+5357><U+5E02>	Longnán	Dìjíshì	Prefecture City
11777	48	CHN	China	5	Gansu	38	Pingliang	<U+5E73><U+51C9><U+5E02>	Píngliáng	Dìjíshì	Prefecture City
11778	48	CHN	China	5	Gansu	39	Qingyang	<U+5E86><U+9633><U+5E02>	Qìngyáng	Dìjíshì	Prefecture City
11779	48	CHN	China	5	Gansu	40	Tianshui	<U+5929><U+6C34><U+5E02>	Tianshui	Dìjíshì	Prefecture City
11780	48	CHN	China	5	Gansu	41	Wuwei	<U+6B66><U+5A01><U+5E02>	Wuwei	Dìjíshì	Prefecture City
11781	48	CHN	China	5	Gansu	42	Zhangye	<U+5F20><U+6396><U+5E02>	Zhangyè	Dìjíshì	Prefecture City
11782	48	CHN	China	6	Guangdong	43	Chaozhou	<U+6F6E><U+5DDE><U+5E02>	Cháozhou	Dìjíshì	Prefecture City
11783	48	CHN	China	6	Guangdong	44	Dongguan	<U+4E1C><U+839E><U+5E02>	Dongguan	Dìjíshì	Prefecture City
11784	48	CHN	China	6	Guangdong	45	Foshan	<U+4F5B><U+5C71><U+5E02>	Fóshan	Dìjíshì	Prefecture City
11785	48	CHN	China	6	Guangdong	46	Guangzhou	<U+5E7F><U+5DDE><U+5E02>	Guangzhou	Dìjíshì	Prefecture City
11786	48	CHN	China	6	Guangdong	47	Heyuan	<U+6CB3><U+6E90><U+5E02>	Héyuán	Dìjíshì	Prefecture City
11787	48	CHN	China	6	Guangdong	48	Huizhou	<U+60E0><U+5DDE><U+5E02>	Huìzhou	Dìjíshì	Prefecture City
11788	48	CHN	China	6	Guangdong	49	Jiangmen	<U+6C5F><U+95E8><U+5E02>	Jiangmén	Dìjíshì	Prefecture City
11789	48	CHN	China	6	Guangdong	50	Jieyang	<U+63ED><U+9633><U+5E02>	Jieyáng	Dìjíshì	Prefecture City
11790	48	CHN	China	6	Guangdong	51	Maoming	<U+8302><U+540D><U+5E02>	Màomíng	Dìjíshì	Prefecture City
11791	48	CHN	China	6	Guangdong	52	Meizhou	<U+6885><U+5DDE><U+5E02>	Méizhou	Dìjíshì	Prefecture City
11792	48	CHN	China	6	Guangdong	53	Qingyuan	<U+6E05><U+8FDC><U+5E02>	Qingyuan	Dìjíshì	Prefecture City
11793	48	CHN	China	6	Guangdong	54	Shantou	<U+6C55><U+5934><U+5E02>	Shàntóu	Dìjíshì	Prefecture City
11794	48	CHN	China	6	Guangdong	55	Shanwei	<U+6C55><U+5C3E><U+5E02>	Shànwei	Dìjíshì	Prefecture City
11795	48	CHN	China	6	Guangdong	56	Shaoguan	<U+97F6><U+5173><U+5E02>	Sháoguan	Dìjíshì	Prefecture City
11796	48	CHN	China	6	Guangdong	57	Shenzhen	<U+6DF1><U+5733><U+5E02>	Shenzhèn	Dìjíshì	Prefecture City
11797	48	CHN	China	6	Guangdong	58	Yangjiang	<U+9633><U+6C5F><U+5E02>	Yángjiang	Dìjíshì	Prefecture City
11798	48	CHN	China	6	Guangdong	59	Yunfu	<U+4E91><U+6D6E><U+5E02>	Yúnfú	Dìjíshì	Prefecture City
11799	48	CHN	China	6	Guangdong	60	Zhanjiang	<U+6E5B><U+6C5F><U+5E02>	Zhànjiang	Dìjíshì	Prefecture City
11800	48	CHN	China	6	Guangdong	61	Zhaoqing	<U+8087><U+5E86><U+5E02>	Zhàoqìng	Dìjíshì	Prefecture City
11801	48	CHN	China	6	Guangdong	62	Zhongshan	<U+4E2D><U+5C71><U+5E02>	Zhongshan	Dìjíshì	Prefecture City
11802	48	CHN	China	6	Guangdong	63	Zhuhai	<U+73E0><U+6D77><U+5E02>	Zhuhai	Dìjíshì	Prefecture City
11803	48	CHN	China	7	Guangxi	64	Baise	<U+767E><U+8272><U+5E02>	Baisè	Dìjíshì	Prefecture City
11804	48	CHN	China	7	Guangxi	65	Beihai	<U+5317><U+6D77><U+5E02>	Beihai	Dìjíshì	Prefecture City
11805	48	CHN	China	7	Guangxi	66	Chongzuo	<U+5D07><U+5DE6><U+5E02>	Chóngzuo	Dìjíshì	Prefecture City
11806	48	CHN	China	7	Guangxi	67	Fangchenggang	<U+9632><U+57CE><U+6E2F><U+5E02>	Fángchénggang	Dìjíshì	Prefecture City
11807	48	CHN	China	7	Guangxi	68	Guigang	<U+8D35><U+6E2F><U+5E02>	Guìgang	Dìjíshì	Prefecture City
11808	48	CHN	China	7	Guangxi	69	Guilin	<U+6842><U+6797><U+5E02>	Guìlín	Dìjíshì	Prefecture City
11809	48	CHN	China	7	Guangxi	70	Hechi	<U+6CB3><U+6C60><U+5E02>	Héchí	Dìjíshì	Prefecture City
11810	48	CHN	China	7	Guangxi	71	Hezhou	<U+8D3A><U+5DDE><U+5E02>	Hèzhou	Dìjíshì	Prefecture City
11811	48	CHN	China	7	Guangxi	72	Laibin	<U+6765><U+5BBE><U+5E02>	Láibin	Dìjíshì	Prefecture City
11812	48	CHN	China	7	Guangxi	73	Liuzhou	<U+67F3><U+5DDE><U+5E02>	Liuzhou	Dìjíshì	Prefecture City
11813	48	CHN	China	7	Guangxi	74	Nanning	<U+5357><U+5B81><U+5E02>	Nánníng	Dìjíshì	Prefecture City
11814	48	CHN	China	7	Guangxi	75	Qinzhou	<U+94A6><U+5DDE><U+5E02>	Qinzhou	Dìjíshì	Prefecture City
11815	48	CHN	China	7	Guangxi	76	Wuzhou	<U+68A7><U+5DDE><U+5E02>	Wúzhou	Dìjíshì	Prefecture City
11816	48	CHN	China	7	Guangxi	77	Yulin	<U+7389><U+6797><U+5E02>	Yùlín	Dìjíshì	Prefecture City
11817	48	CHN	China	8	Guizhou	78	Anshun	<U+5B89><U+987A><U+5E02>	Anshùn	Dìjíshì	Prefecture City
11818	48	CHN	China	8	Guizhou	79	Bijie	<U+6BD5><U+8282><U+5730><U+533A>	Bìjié	Dìqu	Prefecture
11819	48	CHN	China	8	Guizhou	80	Guiyang	<U+8D35><U+9633><U+5E02>	Guìyáng	Dìjíshì	Prefecture City
11820	48	CHN	China	8	Guizhou	81	Liupanshui	<U+516D><U+76D8><U+6C34><U+5E02>	Liùpánshui	Dìjíshì	Prefecture City
11821	48	CHN	China	8	Guizhou	82	Qiandongnan Miao and Dong	<U+9ED4><U+4E1C><U+5357><U+82D7><U+65CF><U+4F97><U+65CF><U+81EA><U+6CBB><U+5DDE>	Qiándongnán Miáozú|Dòngzú	Zìzhìzhou	Autonomous Prefecture
11822	48	CHN	China	8	Guizhou	83	Qiannan Buyei and Miao	<U+9ED4><U+5357><U+5E03><U+4F9D><U+65CF><U+82D7><U+65CF><U+81EA><U+6CBB><U+5DDE>	Qiánnán Bùyizú|Miáozú	Zìzhìzhou	Autonomous Prefecture
11823	48	CHN	China	8	Guizhou	84	Qianxinan Buyei and Miao	<U+9ED4><U+897F><U+5357><U+5E03><U+4F9D><U+65CF><U+82D7><U+65CF><U+81EA><U+6CBB><U+5DDE>	Qiánxinán Bùyizú|Miáozú	Zìzhìzhou	Autonomous Prefecture
11824	48	CHN	China	8	Guizhou	85	Tongren	<U+94DC><U+4EC1><U+5730><U+533A>	Tóngrén	Dìqu	Prefecture
11825	48	CHN	China	8	Guizhou	86	Zunyi	<U+9075><U+4E49><U+5E02>	Zunyì	Dìjíshì	Prefecture City
11826	48	CHN	China	9	Hainan	87	Haikou	<U+6D77><U+53E3><U+5E02>	Haikou	Dìjíshì	Prefecture City
11827	48	CHN	China	9	Hainan	88	Hainan	<U+6D77><U+5357>	Hainán	Dìqu	Prefecture
11828	48	CHN	China	9	Hainan	89	Sanya	<U+4E09><U+4E9A><U+5E02>	Sanyà	Dìjíshì	Prefecture City
11829	48	CHN	China	10	Hebei	90	Baoding	<U+4FDD><U+5B9A><U+5E02>	Baodìng	Dìjíshì	Prefecture City
11830	48	CHN	China	10	Hebei	91	Cangzhou	<U+6CA7><U+5DDE><U+5E02>	Cangzhou	Dìjíshì	Prefecture City
11831	48	CHN	China	10	Hebei	92	Chengde	<U+627F><U+5FB7><U+5E02>	Chéngdé	Dìjíshì	Prefecture City
11832	48	CHN	China	10	Hebei	93	Handan	<U+90AF><U+90F8><U+5E02>	Hándan	Dìjíshì	Prefecture City
11833	48	CHN	China	10	Hebei	94	Hengshui	<U+8861><U+6C34><U+5E02>	Héngshui	Dìjíshì	Prefecture City
11834	48	CHN	China	10	Hebei	95	Langfang	<U+5ECA><U+574A><U+5E02>	Lángfáng	Dìjíshì	Prefecture City
11835	48	CHN	China	10	Hebei	96	Qinhuangdao	<U+79E6><U+7687><U+5C9B><U+5E02>	Qínhuángdao	Dìjíshì	Prefecture City
11836	48	CHN	China	10	Hebei	97	Shijiazhuang	<U+77F3><U+5BB6><U+5E84><U+5E02>	Shíjiazhuang	Dìjíshì	Prefecture City
11837	48	CHN	China	10	Hebei	98	Tangshan	<U+5510><U+5C71><U+5E02>	Tángshan	Dìjíshì	Prefecture City
11838	48	CHN	China	10	Hebei	99	Xingtai	<U+90A2><U+53F0><U+5E02>	Xíngtái	Dìjíshì	Prefecture City
11839	48	CHN	China	10	Hebei	100	Zhangjiakou	<U+5F20><U+5BB6><U+53E3><U+5E02>	Zhangjiakou	Dìjíshì	Prefecture City
11840	48	CHN	China	11	Heilongjiang	101	Daqing	<U+5927><U+5E86><U+5E02>	Dàqìng	Dìjíshì	Prefecture City
11841	48	CHN	China	11	Heilongjiang	102	Daxing'anling	<U+5927><U+5174><U+5B89><U+5CAD><U+5730><U+533A>	Dàxing'anling	Dìqu	Prefecture
11842	48	CHN	China	11	Heilongjiang	103	Harbin	<U+54C8><U+5C14><U+6EE8><U+5E02>	Ha'erbin	Dìjíshì	Prefecture City
11843	48	CHN	China	11	Heilongjiang	104	Hegang	<U+9E64><U+5C97><U+5E02>	Hègang	Dìjíshì	Prefecture City
11844	48	CHN	China	11	Heilongjiang	105	Heihe	<U+9ED1><U+6CB3><U+5E02>	Heihé	Dìjíshì	Prefecture City
11845	48	CHN	China	11	Heilongjiang	106	Jiamusi	<U+4F73><U+6728><U+65AF><U+5E02>	Jiamùsi	Dìjíshì	Prefecture City
11846	48	CHN	China	11	Heilongjiang	107	Jixi	<U+9E21><U+897F><U+5E02>	Jixi	Dìjíshì	Prefecture City
11847	48	CHN	China	11	Heilongjiang	108	Mudanjiang	<U+7261><U+4E39><U+6C5F><U+5E02>	Mudanjiang	Dìjíshì	Prefecture City
11848	48	CHN	China	11	Heilongjiang	109	Qiqihar	<U+9F50><U+9F50><U+54C8><U+5C14><U+5E02>	Qíqíha'er	Dìjíshì	Prefecture City
11849	48	CHN	China	11	Heilongjiang	110	Qitaihe	<U+4E03><U+53F0><U+6CB3><U+5E02>	Qitáihé	Dìjíshì	Prefecture City
11850	48	CHN	China	11	Heilongjiang	111	Shuangyashan	<U+53CC><U+9E2D><U+5C71><U+5E02>	Shuangyashan	Dìjíshì	Prefecture City
11851	48	CHN	China	11	Heilongjiang	112	Suihua	<U+7EE5><U+5316><U+5E02>	Suíhuà	Dìjíshì	Prefecture City
11852	48	CHN	China	11	Heilongjiang	113	Yichun	<U+4F0A><U+6625><U+5E02>	Yichun	Dìjíshì	Prefecture City
11853	48	CHN	China	12	Henan	114	Anyang	<U+5B89><U+9633><U+5E02>	Anyáng	Dìjíshì	Prefecture City
11854	48	CHN	China	12	Henan	115	Hebi	<U+9E64><U+58C1><U+5E02>	Hèbì	Dìjíshì	Prefecture City
11855	48	CHN	China	12	Henan	116	Jiaozuo	<U+7126><U+4F5C><U+5E02>	Jiaozuò	Dìjíshì	Prefecture City
11856	48	CHN	China	12	Henan	117	Jiyuan shi	<U+6D4E><U+6E90><U+5E02>	Jiyuán	Dìjíshì	Prefecture City
11857	48	CHN	China	12	Henan	118	Kaifeng	<U+5F00><U+5C01><U+5E02>	Kaifeng	Dìjíshì	Prefecture City
11858	48	CHN	China	12	Henan	119	Luohe	<U+6F2F><U+6CB3><U+5E02>	Luòhé	Dìjíshì	Prefecture City
11859	48	CHN	China	12	Henan	120	Luoyang	<U+6D1B><U+9633><U+5E02>	Luòyáng	Dìjíshì	Prefecture City
11860	48	CHN	China	12	Henan	121	Nanyang	<U+5357><U+9633><U+5E02>	Nányáng	Dìjíshì	Prefecture City
11861	48	CHN	China	12	Henan	122	Pingdingshan	<U+5E73><U+9876><U+5C71><U+5E02>	Píngdingshan	Dìjíshì	Prefecture City
11862	48	CHN	China	12	Henan	123	Puyang	<U+6FEE><U+9633><U+5E02>	Púyáng	Dìjíshì	Prefecture City
11863	48	CHN	China	12	Henan	124	Sanmenxia	<U+4E09><U+95E8><U+5CE1><U+5E02>	Sanménxiá	Dìjíshì	Prefecture City
11864	48	CHN	China	12	Henan	125	Shangqiu	<U+5546><U+4E18><U+5E02>	Shangqiu Xiàn	Dìqu	Prefecture
11865	48	CHN	China	12	Henan	126	Xinxiang	<U+65B0><U+4E61><U+5E02>	Xinxiang	Dìjíshì	Prefecture City
11866	48	CHN	China	12	Henan	127	Xinyang	<U+4FE1><U+9633><U+5E02>	Xìnyáng	Dìjíshì	Prefecture City
11867	48	CHN	China	12	Henan	128	Xuchang	<U+8BB8><U+660C><U+5E02>	Xuchang	Dìjíshì	Prefecture City
11868	48	CHN	China	12	Henan	129	Zhengzhou	<U+90D1><U+5DDE><U+5E02>	Zhèngzhou	Dìjíshì	Prefecture City
11869	48	CHN	China	12	Henan	130	Zhoukou	<U+5468><U+53E3><U+5E02>	Zhoukou	Dìjíshì	Prefecture City
11870	48	CHN	China	12	Henan	131	Zhumadian	<U+9A7B><U+9A6C><U+5E97><U+5E02>	Zhùmadiàn	Dìjíshì	Prefecture City
11871	48	CHN	China	13	Hubei	132	Enshi Tujia and Miao	<U+6069><U+65BD><U+571F><U+5BB6><U+65CF><U+82D7><U+65CF><U+81EA><U+6CBB><U+5DDE>	Enshi Tujiazú|Miáozú	Zìzhìzhou	Autonomous Prefecture
11872	48	CHN	China	13	Hubei	133	Ezhou	<U+9102><U+5DDE><U+5E02>	Èzhou	Dìjíshì	Prefecture City
11873	48	CHN	China	13	Hubei	134	Huanggang	<U+9EC4><U+5188><U+5E02>	Huánggang	Dìjíshì	Prefecture City
11874	48	CHN	China	13	Hubei	135	Huangshi	<U+9EC4><U+77F3><U+5E02>	Huángshí	Dìjíshì	Prefecture City
11875	48	CHN	China	13	Hubei	136	Jingmen	<U+8346><U+95E8><U+5E02>	Jingmén	Dìjíshì	Prefecture City
11876	48	CHN	China	13	Hubei	137	Jingzhou	<U+8346><U+5DDE><U+5E02>	Jingzhou	Dìjíshì	Prefecture City
11877	48	CHN	China	13	Hubei	138	Qianjiang	<U+6F5C><U+6C5F><U+5E02>	Qiánjiang	Dìjíshì	Prefecture City
11878	48	CHN	China	13	Hubei	139	Shennongjia	<U+795E><U+519C><U+67B6><U+6797><U+533A>	Shénnóngjià Línqu	Dìqu	Prefecture
11879	48	CHN	China	13	Hubei	140	Shiyan	<U+5341><U+5830><U+5E02>	Shíyàn	Dìjíshì	Prefecture City
11880	48	CHN	China	13	Hubei	141	Suizhou Shi	<U+968F><U+5DDE><U+5E02>	Suízhou	Dìjíshì	Prefecture City
11881	48	CHN	China	13	Hubei	142	Tianmen	<U+5929><U+95E8><U+5E02>	Tianmén	Dìjíshì	Prefecture City
11882	48	CHN	China	13	Hubei	143	Wuhan	<U+6B66><U+6C49><U+5E02>	Wuhàn	Dìjíshì	Prefecture City
11883	48	CHN	China	13	Hubei	144	Xiangfan	<U+8944><U+6A0A><U+5E02>	Xiangfán	Dìjíshì	Prefecture City
11884	48	CHN	China	13	Hubei	145	Xianning	<U+54B8><U+5B81><U+5E02>	Xiánníng	Dìjíshì	Prefecture City
11885	48	CHN	China	13	Hubei	146	Xiantao	<U+4ED9><U+6843><U+5E02>	Xiantáo	Dìjíshì	Prefecture City
11886	48	CHN	China	13	Hubei	147	Xiaogan	<U+5B5D><U+611F><U+5E02>	Xiàogan	Dìjíshì	Prefecture City
11887	48	CHN	China	13	Hubei	148	Yichang	<U+5B9C><U+660C><U+5E02>	Yíchang	Dìjíshì	Prefecture City
11888	48	CHN	China	14	Hunan	149	Changde	<U+5E38><U+5FB7><U+5E02>|<U+5E38><U+5FB7><U+5E02>	Chángdé	Dìjíshì	Prefecture City
11889	48	CHN	China	14	Hunan	150	Changsha	<U+957F><U+6C99><U+5E02>|<U+9577><U+6C99><U+5E02>	Chángsha	Dìjíshì	Prefecture City
11890	48	CHN	China	14	Hunan	151	Chenzhou	<U+90F4><U+5DDE><U+5E02>|<U+90F4><U+5DDE><U+5E02>	Chenzhou	Dìjíshì	Prefecture City
11891	48	CHN	China	14	Hunan	152	Hengyang	<U+8861><U+9633><U+5E02>|<U+8861><U+967D><U+5E02>	Héngyáng	Dìjíshì	Prefecture City
11892	48	CHN	China	14	Hunan	153	Huaihua	<U+6000><U+5316><U+5E02>|<U+61F7><U+5316><U+5E02>	Huáihuà	Dìjíshì	Prefecture City
11893	48	CHN	China	14	Hunan	154	Loudi	<U+5A04><U+5E95><U+5E02>|<U+5A41><U+5E95><U+5E02>	Lóudi	Dìjíshì	Prefecture City
11894	48	CHN	China	14	Hunan	155	Shaoyang	<U+90B5><U+9633><U+5E02>|<U+90B5><U+967D><U+5E02>	Shàoyáng	Dìjíshì	Prefecture City
11895	48	CHN	China	14	Hunan	156	Xiangtan	<U+6E58><U+6F6D><U+5E02>|<U+6E58><U+6F6D><U+5E02>	Xiangtán	Dìjíshì	Prefecture City
11896	48	CHN	China	14	Hunan	157	Xiangxi Tujia and Miao	<U+6E58><U+897F><U+571F><U+5BB6><U+65CF><U+82D7><U+65CF><U+81EA><U+6CBB><U+5DDE>|<U+6E58><U+897F><U+571F><U+5BB6><U+65CF><U+82D7><U+65CF><U+81EA><U+6CBB><U+5DDE>	Xiangxi Tujiazú|Miáozú	Zìzhìzhou	Autonomous Prefecture
11897	48	CHN	China	14	Hunan	158	Yiyang	<U+76CA><U+9633><U+5E02>|<U+76CA><U+967D><U+5E02>	Yìyáng	Dìjíshì	Prefecture City
11898	48	CHN	China	14	Hunan	159	Yongzhou	<U+6C38><U+5DDE><U+5E02>|<U+6C38><U+5DDE><U+5E02>	Yongzhou	Dìjíshì	Prefecture City
11899	48	CHN	China	14	Hunan	160	Yueyang	<U+5CB3><U+9633><U+5E02>|<U+5CB3><U+967D><U+5E02>	Yuèyáng	Dìjíshì	Prefecture City
11900	48	CHN	China	14	Hunan	161	Zhangjiajie	<U+5F20><U+5BB6><U+754C><U+5E02>|<U+5F35><U+5BB6><U+754C><U+5E02>	Zhangjiajiè	Dìjíshì	Prefecture City
11901	48	CHN	China	14	Hunan	162	Zhuzhou	<U+682A><U+6D32><U+5E02>|<U+682A><U+6D32><U+5E02>	Zhuzhou	Dìjíshì	Prefecture City
11902	48	CHN	China	15	Jiangsu	163	Changzhou	<U+5E38><U+5DDE><U+5E02>	Chángzhou	Dìjíshì	Prefecture City
11903	48	CHN	China	15	Jiangsu	164	Huai'an	<U+6DEE><U+5B89><U+5E02>	Huái'an	Dìjíshì	Prefecture City
11904	48	CHN	China	15	Jiangsu	165	Lianyungang	<U+8FDE><U+4E91><U+6E2F><U+5E02>	Liányúngang	Dìjíshì	Prefecture City
11905	48	CHN	China	15	Jiangsu	166	Nanjing	<U+5357><U+4EAC><U+5E02>	Nánjing	Dìjíshì	Prefecture City
11906	48	CHN	China	15	Jiangsu	167	Nantong	<U+5357><U+901A><U+5E02>	Nántong	Dìjíshì	Prefecture City
11907	48	CHN	China	15	Jiangsu	168	Suqian	<U+5BBF><U+8FC1><U+5E02>	Sùqian	Dìjíshì	Prefecture City
11908	48	CHN	China	15	Jiangsu	169	Suzhou	<U+82CF><U+5DDE><U+5E02>	Suzhou	Dìjíshì	Prefecture City
11909	48	CHN	China	15	Jiangsu	170	Taizhou	<U+6CF0><U+5DDE><U+5E02>	Tàizhou	Dìjíshì	Prefecture City
11910	48	CHN	China	15	Jiangsu	171	Wuxi	<U+65E0><U+9521><U+5E02>	Wúxi	Dìjíshì	Prefecture City
11911	48	CHN	China	15	Jiangsu	172	Xuzhou	<U+5F90><U+5DDE><U+5E02>	Xúzhou	Dìjíshì	Prefecture City
11912	48	CHN	China	15	Jiangsu	173	Yancheng	<U+76D0><U+57CE><U+5E02>	Yánchéng	Dìjíshì	Prefecture City
11913	48	CHN	China	15	Jiangsu	174	Yangzhou	<U+626C><U+5DDE><U+5E02>	Yángzhou	Dìjíshì	Prefecture City
11914	48	CHN	China	15	Jiangsu	175	Zhenjiang	<U+9547><U+6C5F><U+5E02>	Zhènjiang	Dìjíshì	Prefecture City
11915	48	CHN	China	16	Jiangxi	176	Fuzhou	<U+629A><U+5DDE><U+5E02>	Fuzhou	Dìjíshì	Prefecture City
11916	48	CHN	China	16	Jiangxi	177	Ganzhou	<U+8D63><U+5DDE><U+5E02>	Gànzhou	Dìjíshì	Prefecture City
11917	48	CHN	China	16	Jiangxi	178	Ji'an	<U+5409><U+5B89><U+5E02>	Jí'an	Dìjíshì	Prefecture City
11918	48	CHN	China	16	Jiangxi	179	Jingdezhen	<U+666F><U+5FB7><U+9547><U+5E02>	Jingdézhèn	Dìjíshì	Prefecture City
11919	48	CHN	China	16	Jiangxi	180	Jiujiang	<U+4E5D><U+6C5F><U+5E02>	Jiujiang	Dìjíshì	Prefecture City
11920	48	CHN	China	16	Jiangxi	181	Nanchang	<U+5357><U+660C><U+5E02>	Nánchang	Dìjíshì	Prefecture City
11921	48	CHN	China	16	Jiangxi	182	Pingxiang	<U+840D><U+4E61><U+5E02>	Píngxiang	Dìjíshì	Prefecture City
11922	48	CHN	China	16	Jiangxi	183	Shangrao	<U+4E0A><U+9976><U+5E02>	Shàngráo	Dìjíshì	Prefecture City
11923	48	CHN	China	16	Jiangxi	184	Xinyu	<U+65B0><U+4F59><U+5E02>	Xinyú	Dìjíshì	Prefecture City
11924	48	CHN	China	16	Jiangxi	185	Yichun	<U+5B9C><U+6625><U+5E02>	Yíchun	Dìjíshì	Prefecture City
11925	48	CHN	China	16	Jiangxi	186	Yingtan	<U+9E70><U+6F6D><U+5E02>	Yingtán	Dìjíshì	Prefecture City
11926	48	CHN	China	17	Jilin	187	Baicheng	<U+767D><U+57CE><U+5E02>	Báichéng	Dìjíshì	Prefecture City
11927	48	CHN	China	17	Jilin	188	Baishan	<U+767D><U+5C71><U+5E02>	Báishan	Dìjíshì	Prefecture City
11928	48	CHN	China	17	Jilin	189	Changchun	<U+957F><U+6625><U+5E02>	Chángchun	Dìjíshì	Prefecture City
11929	48	CHN	China	17	Jilin	190	Jilin	<U+5409><U+6797><U+5E02>	Jílín	Dìjíshì	Prefecture City
11930	48	CHN	China	17	Jilin	191	Liaoyuan	<U+8FBD><U+6E90><U+5E02>	Liáoyuán	Dìjíshì	Prefecture City
11931	48	CHN	China	17	Jilin	192	Siping	<U+56DB><U+5E73><U+5E02>	Sìpíng	Dìjíshì	Prefecture City
11932	48	CHN	China	17	Jilin	193	Songyuan	<U+677E><U+539F><U+5E02>	Songyuán	Dìjíshì	Prefecture City
11933	48	CHN	China	17	Jilin	194	Tonghua	<U+901A><U+5316><U+5E02>	Tonghuà	Dìjíshì	Prefecture City
11934	48	CHN	China	17	Jilin	195	Yanbian Korean	<U+5EF6><U+8FB9><U+671D><U+9C9C><U+65CF><U+81EA><U+6CBB><U+5DDE>	Yánbian Cháoxianzú	Zìzhìzhou	Autonomous Prefecture
11935	48	CHN	China	18	Liaoning	196	Anshan	<U+978D><U+5C71><U+5E02>	Anshan	Dìjíshì	Prefecture City
11936	48	CHN	China	18	Liaoning	197	Benxi	<U+672C><U+6EAA><U+5E02>	Benxi	Dìjíshì	Prefecture City
11937	48	CHN	China	18	Liaoning	198	Chaoyang	<U+671D><U+9633><U+5E02>	Cháoyáng	Dìjíshì	Prefecture City
11938	48	CHN	China	18	Liaoning	199	Dalian	<U+5927><U+8FDE><U+5E02>	Dàlián	Dìjíshì	Prefecture City
11939	48	CHN	China	18	Liaoning	200	Dandong	<U+4E39><U+4E1C><U+5E02>	Dandong	Dìjíshì	Prefecture City
11940	48	CHN	China	18	Liaoning	201	Fushun	<U+629A><U+987A><U+5E02>	Fushùn	Dìjíshì	Prefecture City
11941	48	CHN	China	18	Liaoning	202	Fuxin	<U+961C><U+65B0><U+5E02>	Fùxin	Dìjíshì	Prefecture City
11942	48	CHN	China	18	Liaoning	203	Huludao	<U+846B><U+82A6><U+5C9B><U+5E02>	Húludao	Dìjíshì	Prefecture City
11943	48	CHN	China	18	Liaoning	204	Jinzhou	<U+9526><U+5DDE><U+5E02>	Jinzhou	Dìjíshì	Prefecture City
11944	48	CHN	China	18	Liaoning	205	Liaoyang	<U+8FBD><U+9633><U+5E02>	Liáoyáng	Dìjíshì	Prefecture City
11945	48	CHN	China	18	Liaoning	206	Panjin	<U+76D8><U+9526><U+5E02>	Pánjin	Dìjíshì	Prefecture City
11946	48	CHN	China	18	Liaoning	207	Shenyang	<U+6C88><U+9633><U+5E02>	Shenyáng	Dìjíshì	Prefecture City
11947	48	CHN	China	18	Liaoning	208	Tieling	<U+94C1><U+5CAD><U+5E02>	Tieling	Dìjíshì	Prefecture City
11948	48	CHN	China	19	Nei Mongol	209	Alxa	<U+963F><U+62C9><U+5584><U+76DF>	Alashàn	Méng	League
11949	48	CHN	China	19	Nei Mongol	210	Baotou	<U+5305><U+5934><U+5E02>	Baotóu	Dìjíshì	Prefecture City
11950	48	CHN	China	19	Nei Mongol	211	Baynnur	<U+5DF4><U+5F66><U+6DD6><U+5C14><U+5E02>	Bayànnào'er	Dìjíshì	Prefecture City
11951	48	CHN	China	19	Nei Mongol	212	Chifeng	<U+8D64><U+5CF0><U+5E02>	Chìfeng	Dìjíshì	Prefecture City
11952	48	CHN	China	19	Nei Mongol	213	Hohhot	<U+547C><U+548C><U+6D69><U+7279><U+5E02>	Huhéhàotè	Dìjíshì	Prefecture City
11953	48	CHN	China	19	Nei Mongol	214	Hulunbuir	<U+547C><U+4F26><U+8D1D><U+5C14><U+5E02>	Hulúnbèi'er	Dìjíshì	Prefecture City
11954	48	CHN	China	19	Nei Mongol	215	Ordos	<U+9102><U+5C14><U+591A><U+65AF><U+5E02>	È'erduosi	Dìjíshì	Prefecture City
11955	48	CHN	China	19	Nei Mongol	216	Tongliao	<U+901A><U+8FBD><U+5E02>	Tongliáo	Dìjíshì	Prefecture City
11956	48	CHN	China	19	Nei Mongol	217	Ulaan Chab	<U+4E4C><U+5170><U+5BDF><U+5E03><U+5E02>	Wulánchábù	Dìjíshì	Prefecture City
11957	48	CHN	China	19	Nei Mongol	218	Wuhai	<U+4E4C><U+6D77><U+5E02>	Wuhai	Dìjíshì	Prefecture City
11958	48	CHN	China	19	Nei Mongol	219	Xilin Gol	<U+9521><U+6797><U+90ED><U+52D2><U+76DF>	Xilínguolè	Méng	League
11959	48	CHN	China	19	Nei Mongol	220	Xing'an	<U+5174><U+5B89><U+76DF>	Xing'an	Méng	League
11960	48	CHN	China	23	Shaanxi	241	Xi'an	<U+897F><U+5B89><U+5E02>	Xi'an	Dìjíshì	Prefecture City
11961	48	CHN	China	23	Shaanxi	242	Xianyang	<U+54B8><U+9633><U+5E02>	Xiányáng	Dìjíshì	Prefecture City
11962	48	CHN	China	23	Shaanxi	243	Yan'an	<U+5EF6><U+5B89><U+5E02>	Yán'an	Dìjíshì	Prefecture City
11963	48	CHN	China	23	Shaanxi	244	Yulin	<U+6986><U+6797><U+5E02>	Yúlín	Dìjíshì	Prefecture City
11964	48	CHN	China	24	Shandong	245	Binzhou	<U+6EE8><U+5DDE>	Binzhou	Dìqu	Prefecture
11965	48	CHN	China	24	Shandong	246	Dezhou	<U+5FB7><U+5DDE><U+5E02>	Dézhou	Dìjíshì	Prefecture City
11966	48	CHN	China	24	Shandong	247	Dongying	<U+4E1C><U+8425><U+5E02>	Dongyíng	Dìjíshì	Prefecture City
11967	48	CHN	China	24	Shandong	248	Heze	<U+83CF><U+6CFD><U+5E02>	Hézé	Dìjíshì	Prefecture City
11968	48	CHN	China	24	Shandong	249	Jinan	<U+6D4E><U+5357><U+5E02>	Jinán	Dìjíshì	Prefecture City
11969	48	CHN	China	24	Shandong	250	Jining	<U+6D4E><U+5B81><U+5E02>	Jiníng	Dìjíshì	Prefecture City
11970	48	CHN	China	24	Shandong	251	Laiwu	<U+83B1><U+829C><U+5E02>	Láiwú	Dìjíshì	Prefecture City
11971	48	CHN	China	24	Shandong	252	Liaocheng	<U+804A><U+57CE><U+5E02>	Liáochéng	Dìjíshì	Prefecture City
11972	48	CHN	China	24	Shandong	253	Linyi	<U+4E34><U+6C82><U+5E02>	Línyí	Dìjíshì	Prefecture City
11973	48	CHN	China	24	Shandong	254	Qingdao	<U+9752><U+5C9B><U+5E02>	Qingdao	Dìjíshì	Prefecture City
11974	48	CHN	China	24	Shandong	255	Rizhao	<U+65E5><U+7167><U+5E02>	Rìzhào	Dìjíshì	Prefecture City
11975	48	CHN	China	24	Shandong	256	Tai'an	<U+6CF0><U+5B89><U+5E02>	Tài'an	Dìjíshì	Prefecture City
11976	48	CHN	China	24	Shandong	257	Weifang	<U+6F4D><U+574A><U+5E02>	Wéifang	Dìjíshì	Prefecture City
11977	48	CHN	China	24	Shandong	258	Weihai	<U+5A01><U+6D77><U+5E02>	Weihai	Dìjíshì	Prefecture City
11978	48	CHN	China	24	Shandong	259	Yantai	<U+70DF><U+53F0><U+5E02>	Yantái	Dìjíshì	Prefecture City
11979	48	CHN	China	24	Shandong	260	Zaozhuang	<U+67A3><U+5E84><U+5E02>	Zaozhuang	Dìjíshì	Prefecture City
11980	48	CHN	China	24	Shandong	261	Zibo	<U+6DC4><U+535A><U+5E02>	Zibó	Dìjíshì	Prefecture City
11981	48	CHN	China	25	Shanghai	262	Shanghai	<U+4E0A><U+6D77>|<U+4E0A><U+6D77>	Shànghai	Zhíxiáshì	Municipality
11982	48	CHN	China	26	Shanxi	263	Changzhi	<U+957F><U+6CBB><U+5E02>	Chángzhì	Dìjíshì	Prefecture City
11983	48	CHN	China	26	Shanxi	264	Datong	<U+5927><U+540C><U+5E02>	Dàtóng	Dìjíshì	Prefecture City
11984	48	CHN	China	26	Shanxi	265	Jincheng	<U+664B><U+57CE><U+5E02>	Jìnchéng	Dìjíshì	Prefecture City
11985	48	CHN	China	26	Shanxi	266	Jinzhong	<U+664B><U+4E2D><U+5E02>	Jìnzhong	Dìjíshì	Prefecture City
11986	48	CHN	China	26	Shanxi	267	Linfen	<U+4E34><U+6C7E><U+5E02>	Línfén	Dìjíshì	Prefecture City
11987	48	CHN	China	26	Shanxi	268	Luliang	<U+5415><U+6881><U+5E02>	Lulíang	Dìjíshì	Prefecture City
11988	48	CHN	China	26	Shanxi	269	Shuozhou	<U+6714><U+5DDE><U+5E02>	Shuòzhou	Dìjíshì	Prefecture City
11989	48	CHN	China	26	Shanxi	270	Taiyuan	<U+592A><U+539F><U+5E02>	Tàiyuán	Dìjíshì	Prefecture City
11990	48	CHN	China	26	Shanxi	271	Xinzhou	<U+5FFB><U+5DDE><U+5E02>	Xinzhou	Dìjíshì	Prefecture City
11991	48	CHN	China	26	Shanxi	272	Yangquan	<U+9633><U+6CC9><U+5E02>	Yángquán	Dìjíshì	Prefecture City
11992	48	CHN	China	26	Shanxi	273	Yuncheng	<U+8FD0><U+57CE><U+53BF>	Yùnchéng	Dìjíshì	Prefecture City
11993	48	CHN	China	27	Sichuan	274	Bazhong	<U+5DF4><U+4E2D><U+5E02>	Bazhong	Dìjíshì	Prefecture City
11994	48	CHN	China	27	Sichuan	275	Chengdu	<U+6210><U+90FD><U+5E02>	Chéngdu	Dìjíshì	Prefecture City
11995	48	CHN	China	27	Sichuan	276	Dazhou	<U+8FBE><U+5DDE><U+5E02>	Dázhou	Dìjíshì	Prefecture City
11996	48	CHN	China	27	Sichuan	277	Deyang	<U+5FB7><U+9633><U+5E02>	Déyáng	Dìjíshì	Prefecture City
11997	48	CHN	China	27	Sichuan	278	Garzê Tibetan	<U+7518><U+5B5C><U+85CF><U+65CF><U+81EA><U+6CBB><U+5DDE>	Ganzi Zàngzú	Zìzhìzhou	Autonomous Prefecture
11998	48	CHN	China	27	Sichuan	279	Guang'an	<U+5E7F><U+5B89><U+5E02>	Guang'an	Dìjíshì	Prefecture City
11999	48	CHN	China	27	Sichuan	280	Guangyuan	<U+5E7F><U+5143><U+5E02>	Guangyuán	Dìjíshì	Prefecture City
12000	48	CHN	China	27	Sichuan	281	Leshan	<U+4E50><U+5C71><U+5E02>	Lèshan	Dìjíshì	Prefecture City
12001	48	CHN	China	27	Sichuan	282	Liangshan Yi	<U+51C9><U+5C71><U+5F5D><U+65CF><U+81EA><U+6CBB><U+5DDE>	Liángshan Yízú	Zìzhìzhou	Autonomous Prefecture
12002	48	CHN	China	27	Sichuan	283	Luzhou	<U+6CF8><U+5DDE><U+5E02>	Lúzhou	Dìjíshì	Prefecture City
12003	48	CHN	China	27	Sichuan	284	Meishan	<U+7709><U+5C71><U+5E02>	Méishan	Dìjíshì	Prefecture City
12004	48	CHN	China	27	Sichuan	285	Mianyang	<U+7EF5><U+9633><U+5E02>	Míanyáng	Dìjíshì	Prefecture City
12005	48	CHN	China	27	Sichuan	286	Nanchong	<U+5357><U+5145><U+5E02>	Nánchong	Dìjíshì	Prefecture City
12006	48	CHN	China	27	Sichuan	287	Neijiang]]	<U+5185><U+6C5F><U+5E02>	Nèijiang	Dìjíshì	Prefecture City
12007	48	CHN	China	27	Sichuan	288	Neijiang	<U+5185><U+6C5F><U+5E02>	Nèijiang	Dìjíshì	Prefecture City
12008	48	CHN	China	27	Sichuan	289	Ngawa Tibetan and Qiang	<U+963F><U+575D><U+85CF><U+65CF><U+7F8C><U+65CF><U+81EA><U+6CBB><U+5DDE>	Abà Zàngzú|Qiangzú	Zìzhìzhou	Autonomous Prefecture
12009	48	CHN	China	27	Sichuan	290	Panzhihua	<U+6500><U+679D><U+82B1><U+5E02>	Panzhihua	Dìjíshì	Prefecture City
12010	48	CHN	China	27	Sichuan	291	Suining	<U+9042><U+5B81><U+5E02>	Sùiníng	Dìjíshì	Prefecture City
12011	48	CHN	China	27	Sichuan	292	Ya'an	<U+96C5><U+5B89><U+5E02>	Ya'an	Dìjíshì	Prefecture City
12012	48	CHN	China	27	Sichuan	293	Yibin	<U+5B9C><U+5BBE><U+5E02>	Yíbin	Dìjíshì	Prefecture City
12013	48	CHN	China	27	Sichuan	294	Zigong	<U+81EA><U+8D21><U+5E02>	Zìgòng	Dìjíshì	Prefecture City
12014	48	CHN	China	27	Sichuan	295	Ziyang	<U+8D44><U+9633><U+5E02>	Ziyáng	Dìjíshì	Prefecture City
12015	48	CHN	China	28	Tianjin	296	Tianjin	<U+5929><U+6D25>|<U+5929><U+6D25>	Tianjin	Zhíxiáshì	Municipality
12016	48	CHN	China	29	Xinjiang Uygur	297	Aksu	<U+963F><U+514B><U+82CF><U+5730><U+533A>	Akèsu	Dìqu	Prefecture
12017	48	CHN	China	29	Xinjiang Uygur	298	Altay	<U+963F><U+52D2><U+6CF0><U+5730><U+533A>	Alètài	Dìqu	Prefecture
12018	48	CHN	China	29	Xinjiang Uygur	299	Bayin'gholin Mongol	<U+5DF4><U+97F3><U+90ED><U+6123><U+8499><U+53E4><U+81EA><U+6CBB><U+5DDE>	Bayinguolèng Menggu	Zìzhìzhou	Autonomous Prefecture
12019	48	CHN	China	29	Xinjiang Uygur	300	Börtala Mongol	<U+535A><U+5C14><U+5854><U+62C9><U+8499><U+53E4><U+81EA><U+6CBB><U+5DDE>	Bó'ertala Menggu	Zìzhìzhou	Autonomous Prefecture
12020	48	CHN	China	29	Xinjiang Uygur	301	Changji Hui	<U+660C><U+5409><U+56DE><U+65CF><U+81EA><U+6CBB><U+5DDE>	Changjí Huízú	Zìzhìzhou	Autonomous Prefecture
12021	48	CHN	China	29	Xinjiang Uygur	302	Hami	<U+54C8><U+5BC6><U+5730><U+533A>	Hamì	Dìqu	Prefecture
12022	48	CHN	China	29	Xinjiang Uygur	303	Ili Kazakh	<U+4F0A><U+7281><U+54C8><U+8428><U+514B><U+81EA><U+6CBB><U+5DDE>	Yilí Hasàkè	Zìzhìzhou	Autonomous Prefecture
12023	48	CHN	China	29	Xinjiang Uygur	304	Karamay	<U+514B><U+62C9><U+739B><U+4F9D><U+5E02>	Kèlamayi	Dìjíshì	Prefecture City
12024	48	CHN	China	29	Xinjiang Uygur	305	Kashgar	<U+5580><U+4EC0><U+5730><U+533A>	Kashí	Dìqu	Prefecture
12025	48	CHN	China	29	Xinjiang Uygur	306	Khotan	<U+548C><U+7530><U+5730><U+533A>	Hétián	Dìqu	Prefecture
12026	48	CHN	China	29	Xinjiang Uygur	307	Kizilsu Kirghiz	<U+514B><U+5B5C><U+52D2><U+82CF><U+67EF><U+5C14><U+514B><U+5B5C><U+81EA><U+6CBB><U+5DDE>	Kèzilèsu Ke'erkèzi	Zìzhìzhou	Autonomous Prefecture
12027	48	CHN	China	29	Xinjiang Uygur	308	Shihezi	<U+77F3><U+6CB3><U+5B50><U+5E02>	Shíhézi	Dìjíshì	Prefecture City
12028	48	CHN	China	29	Xinjiang Uygur	309	Tacheng	<U+5854><U+57CE><U+5730><U+533A>	Tachéng	Dìqu	Prefecture
12029	48	CHN	China	29	Xinjiang Uygur	310	Turfan	<U+5410><U+9C81><U+756A><U+5730><U+533A>	Tulufan	Dìqu	Prefecture
12030	48	CHN	China	29	Xinjiang Uygur	311	Ürümqi	<U+4E4C><U+9C81><U+6728><U+9F50><U+5E02>	Wulumùqí	Dìjíshì	Prefecture City
12031	48	CHN	China	30	Xizang	312	Chamdo	<U+660C><U+90FD><U+5730><U+533A>	Changdu	Dìqu	Prefecture
12032	48	CHN	China	30	Xizang	313	Lhasa	<U+62C9><U+8428><U+5E02>	Lasà	Dìjíshì	Prefecture City
12033	48	CHN	China	30	Xizang	314	Nagchu	<U+90A3><U+66F2><U+5730><U+533A>	Nàqu	Dìqu	Prefecture
12034	48	CHN	China	30	Xizang	315	Ngari	<U+963F><U+91CC><U+5730><U+533A>	Ali	Dìqu	Prefecture
12035	48	CHN	China	30	Xizang	316	Nyingtri	<U+6797><U+829D><U+5730><U+533A>	Línzhi	Dìqu	Prefecture
12036	48	CHN	China	30	Xizang	317	Shannan	<U+5C71><U+5357><U+5730><U+533A>	Shannán	Dìqu	Prefecture
12037	48	CHN	China	30	Xizang	318	Shigatse	<U+65E5><U+5580><U+5219><U+5730><U+533A>	Rìkazé	Dìqu	Prefecture
12038	48	CHN	China	31	Yunnan	319	Baoshan	<U+4FDD><U+5C71><U+5E02>	Baoshan	Dìjíshì	Prefecture City
12039	48	CHN	China	31	Yunnan	320	Chuxiong Yi	<U+695A><U+96C4><U+5F5D><U+65CF><U+81EA><U+6CBB><U+5DDE>	Chuxióng Yízú	Zìzhìzhou	Autonomous Prefecture
12040	48	CHN	China	31	Yunnan	321	Dali Bai	<U+5927><U+7406><U+767D><U+65CF><U+81EA><U+6CBB><U+5DDE>	Dàli Báizú	Zìzhìzhou	Autonomous Prefecture
12041	48	CHN	China	31	Yunnan	322	Dehong Dai and Jingpo	<U+5FB7><U+5B8F><U+50A3><U+65CF><U+666F><U+9887><U+65CF><U+81EA><U+6CBB><U+5DDE>	Déhóng Daizú|Jingpozú	Zìzhìzhou	Autonomous Prefecture
12042	48	CHN	China	31	Yunnan	323	Dêqên Tibetan	<U+8FEA><U+5E86><U+85CF><U+65CF><U+81EA><U+6CBB><U+5DDE>	Díqìng Zàngzú	Zìzhìzhou	Autonomous Prefecture
12043	48	CHN	China	31	Yunnan	324	Honghe Hani and Yi	<U+7EA2><U+6CB3><U+54C8><U+5C3C><U+65CF><U+5F5D><U+65CF><U+81EA><U+6CBB><U+5DDE>	Hónghé Hanízú|Yízú	Zìzhìzhou	Autonomous Prefecture
12044	48	CHN	China	31	Yunnan	325	Kunming	<U+6606><U+660E><U+5E02>	Kunmíng	Dìjíshì	Prefecture City
12045	48	CHN	China	31	Yunnan	326	Lijiang	<U+4E3D><U+6C5F><U+5E02>	Lìjiang	Dìjíshì	Prefecture City
12046	48	CHN	China	31	Yunnan	327	Lincang	<U+4E34><U+6CA7><U+5E02>	Líncang	Dìjíshì	Prefecture City
12047	48	CHN	China	31	Yunnan	328	Nujiang Lisu	<U+6012><U+6C5F><U+5088><U+50F3><U+65CF><U+81EA><U+6CBB><U+5DDE>	Nùjiang Lìsùzú	Zìzhìzhou	Autonomous Prefecture
12048	48	CHN	China	31	Yunnan	329	Pu'er	<U+666E><U+6D31><U+5E02>	Pu'er	Dìjíshì	Prefecture City
12049	48	CHN	China	31	Yunnan	330	Qujing	<U+66F2><U+9756><U+5E02>	Qujìng	Dìjíshì	Prefecture City
12050	48	CHN	China	31	Yunnan	331	Wenshan Zhuang and Miao	<U+6587><U+5C71><U+58EE><U+65CF><U+82D7><U+65CF><U+81EA><U+6CBB><U+5DDE>	Wénshan Zhuàngzú|Miáozú	Zìzhìzhou	Autonomous Prefecture
12051	48	CHN	China	31	Yunnan	332	Xishuangbanna Dai	<U+897F><U+53CC><U+7248><U+7EB3><U+50A3><U+65CF><U+81EA><U+6CBB><U+5DDE>	Xishuangbannà|Daizú	Zìzhìzhou	Autonomous Prefecture
12052	48	CHN	China	31	Yunnan	333	Yuxi	<U+7389><U+6EAA><U+5E02>	Yùxi	Dìjíshì	Prefecture City
12053	48	CHN	China	31	Yunnan	334	Zhaotong	<U+662D><U+901A><U+5E02>	Zhaotong	Dìjíshì	Prefecture City
12054	48	CHN	China	32	Zhejiang	335	Hangzhou	<U+676D><U+5DDE><U+5E02>	Hángzhou	Dìjíshì	Prefecture City
12055	48	CHN	China	32	Zhejiang	336	Huzhou	<U+6E56><U+5DDE><U+5E02>	Húzhou	Dìjíshì	Prefecture City
12056	48	CHN	China	32	Zhejiang	337	Jiaxing	<U+5609><U+5174><U+5E02>	Jiaxing	Dìjíshì	Prefecture City
12057	48	CHN	China	32	Zhejiang	338	Jinhua	<U+91D1><U+534E><U+5E02>	Jinhuá	Dìjíshì	Prefecture City
12058	48	CHN	China	32	Zhejiang	339	Lishui	<U+4E3D><U+6C34><U+5E02>	Líshui	Dìjíshì	Prefecture City
12059	48	CHN	China	32	Zhejiang	340	Ningbo	<U+5B81><U+6CE2><U+5E02>	Níngbo	Dìjíshì	Prefecture City
12060	48	CHN	China	32	Zhejiang	341	Quzhou	<U+8862><U+5DDE><U+5E02>	Qúzhou	Dìjíshì	Prefecture City
12061	48	CHN	China	32	Zhejiang	342	Shaoxing	<U+7ECD><U+5174><U+5E02>	Shàoxing	Dìjíshì	Prefecture City
12062	48	CHN	China	32	Zhejiang	343	Taizhou	<U+53F0><U+5DDE><U+5E02>	Taizhou	Dìjíshì	Prefecture City
12063	48	CHN	China	32	Zhejiang	344	Wenzhou	<U+6E29><U+5DDE><U+5E02>	Wenzhou	Dìjíshì	Prefecture City
12064	48	CHN	China	32	Zhejiang	345	Zhoushan	<U+821F><U+5C71><U+5E02>	Zhoushan	Dìjíshì	Prefecture City
