# Supplementary material for: Strongly Heterogeneous Transmission of COVID-19 in Mainland China: Local and Regional Variation
Source: Front Med (Lausanne). 2020 Jun 19;7:329. doi: 10.3389/fmed.2020.00329 (PMC7317008; doi:10.3389/fmed.2020.00329)
Supplement: Supplementary file 2 [file Data_Sheet_1.ZIP › Tianjin_021220.csv]

id	date	province	city	district	home city	age	gender	traveled to Wuhan	traveled to other provinces	close Contact with Previous Cases	contact with	date arrived Wuhan	date left Wuhan	date with symptoms	symptoms	date admitted to hospital	death	note	released date	contact	parent
1	1/21/20	Tianjin	Tianjin	XiQing	Tianjin	59	F	1	0	0			1/14/20	1/14/20		1/14/20				60	0
2	1/21/20	Tianjin	Tianjin	HeDong	Tianjin	57	M	1	0	1			1/19/20	1/18/20		1/19/20		Train staff		5, 6, 22, 28, 47, 62	0
3	1/22/20	Tianjin	Tianjin	NanKai	Wuhan	68	F	1	0	0				1/14/20						9	0
4	1/22/20	Tianjin	Tianjin	HePing	Tianjin	40	M	1	0	0				1/14/20							0
5	1/23/20	Tianjin	Tianjin	HeBei	Tianjin	46	M	0	0	1	Tianjin-2			1/15/20				Train staff		2, 5, 6, 12, 13, 16, 17, 22, 28, 47, 62	2
6	1/23/20	Tianjin	Tianjin	HeBei	Tianjin	56	M	0	0	1	Tianjin-2			1/19/20	Fever	1/23/20		Train staff		2, 5, 11, 20, 22, 28, 47, 62	2
7	1/24/20	Tianjin	Tianjin	BinHai	Wuhan	29	F	1	0	0			1/23/20	1/24/20	Fever	1/24/20					0
8	1/24/20	Tianjin	Tianjin	HeDong	Tianjin	39	M	1	0	0		1/19/20	1/23/20	1/23/20	Fever			Train staff			0
9	1/25/20	Tianjin	Tianjin	HeDong	Tianjin	57	M	1	0	0			1/17/20	1/24/20	Fever	1/24/20				3, 21, 55	3
10	1/25/20	Tianjin	Tianjin		Beijing	30	M	1	0	0		1/18/20	1/20/20	1/24/20	Fever	1/24/20					0
11	1/26/20	Tianjin	Tianjin	HeBei	Tianjin	55	F	0	0	0				1/23/20	Fever					6	6
12	1/26/20	Tianjin	Tianjin	HeBei	Tianjin	79	F	0	0	0				1/24/20	Fever					5, 13, 16	5
13	1/26/20	Tianjin	Tianjin	HeBei	Tianjin	19	M	0	0	0				1/20/20	Fever					5, 12, 16	5
14	1/26/20	Tianjin	Tianjin		Wuhan	71	M	1	0	0			1/19/20	1/25/20	Fever	1/25/20				25, 54, 59	0
15	1/27/20	Tianjin	Tianjin	HongQiao	Tianjin	50	M	1	0	0			1/23/20	1/25/20	Fever	1/26/20					0
16	1/27/20	Tianjin	Tianjin	HeBei	Tianjin	78	M	0	0	1	Tianjin-5			1/21/20	Fever	1/23/20		Relative		5, 12, 13	5
17	1/27/20	Tianjin	Tianjin	HeBei	Tianjin	49	M	0	0	1	Tianjin-5			1/26/20	Fever	1/26/20		Train staff		5, 33	5
18	1/27/20	Tianjin	Tianjin	HeXi	Tianjin	43	M	1	0	0		1/16/20	1/16/20	1/23/20	Fever	1/24/20					0
19	1/27/20	Tianjin	Tianjin	HeXi	Tianjin	47	M	0	0	0				1/25/20				Took the train and Wuhan passenger on board			0
20	1/27/20	Tianjin	Tianjin	HeDong	Tianjin	47	M	0	0	1	Tianjin-6			1/26/20	Fever					6, 35, 44	6
21	1/27/20	Tianjin	Tianjin	HeXi	Tianjin	90	M	0	0	1	Tianjin-9			1/26/20	Fever			Train staff		9, 55	9
22	1/27/20	Tianjin	Tianjin	HeDong	Tianjin	38	M	0	0	1	Tianjin-2				Fever			Train staff		2, 5, 6, 28, 47, 62	2
23	1/27/20	Tianjin	Tianjin	HeDong	Tianjin	29	M	1	0	0			1/21/20	1/24/20	Fever	1/25/20					0
24	1/28/20	Tianjin	Tianjin	XiQing	Tianjin	21	M	1	0	0			1/11/20	1/23/20	Fever						0
25	1/29/20	Tianjin	Tianjin		Wuhan	41	M	1	0	1	Tianjin-14		1/27/20	1/27/20	Fever & Cough	1/27/20				14, 54, 59	14
26	1/29/20	Tianjin	Tianjin		Wuhan	46	F	1	0	0			1/22/20	1/27/20	Fever	1/27/20					0
27	1/29/20	Tianjin	Tianjin	HePing	Tianjin	35	M	0	0	0	Asyp-colleague			1/28/20	Fever	1/28/20				63	0
28	1/30/20	Tianjin	Tianjin	HeBei	Tianjin	55	M	0	0	1	Tianjin-2			1/19/20	Fever	1/25/20		Train staff		2, 5, 6, 22, 47, 62	2
29	1/30/20	Tianjin	Tianjin	HePing	Tianjin	36	M	1	0	0		1/18/20	1/22/20	1/29/20	Fever	1/29/20					0
30	1/30/20	Tianjin	Tianjin	HongQiao	Tianjin	64	F	1	0	0		1/19/20	1/23/20	1/28/20	Respiratory	1/29/20					0
31	1/30/20	Tianjin	Tianjin	BinHai	Tianjin	29	F	1	0	0		1/21/20	1/24/20	1/29/20	Fever	1/29/20					0
32	1/31/20	Tianjin	Tianjin	NingHe	Tianjin	28	M	0	1	0				1/23/20	Fever	1/30/20				38, 46, 56	0
33	2/1/20	Tianjin	Tianjin	HeBei	Tianjin	48	F	0	0	1	Tianjin-17			1/30/20	Fever	1/31/20		Relative		17	17
34	2/1/20	Tianjin	Tianjin	BaoDi	Tianjin	52	F	0	0	1	Mall			1/27/20	Fever	1/27/20		Sales at Mall		36, 37, 43, 48, 50, 51, 53, 57, 58, 66, 68, 71, 73, 74, 75, 78, 80, 83, 85, 87, 89, 92, 99, 111	43
35	2/1/20	Tianjin	Tianjin	HeDong	Tianjin	74	F	0	0	1	Tianjin-20			1/30/20	Fever	1/31/20		Relative		20, 44	20
36	2/1/20	Tianjin	Tianjin	BaoDi	Tianjin	53	M	0	0	1	Tianjin-34			1/28/20	Fever	1/30/20		Relative		34	34
37	2/1/20	Tianjin	Tianjin	BaoDi	Tianjin	43	F	0	0	1	Tianjin-34, Mall			1/25/20	Fever	1/31/20		Sales at Mall		34, 43, 48, 50, 51, 53, 57, 58, 66, 68, 71, 73, 74, 75, 78, 80, 83, 85, 87, 89, 92, 99, 111	43
38	2/1/20	Tianjin	Tianjin	NingHe	Tianjin	32	M	0	0	1	Tianjin-32			2/1/20	PCR positive	1/31/20				32, 56	32
39	2/1/20	Tianjin	Tianjin	DongLi	Tianjin	52	M	0	1	1	Wenzhou-confirmed case			1/27/20	Fever	1/31/20		39,40,41 are family, traveled to Wenzhou, Zhejiang		40, 41	0
40	2/1/20	Tianjin	Tianjin	DongLi	Tianjin	46	F	0	1	1	Wenzhou-confirmed case			1/31/20	Cough	1/31/20				39, 41	39
41	2/1/20	Tianjin	Tianjin	DongLi	Tianjin	21	F	0	1	1	Wenzhou-confirmed case			1/31/20	Fever	1/31/20				39, 40	39
42	2/2/20	Tianjin	Tianjin	HePing	Tianjin	64	F	0	0	0				1/27/20	Fever & Cough	2/1/20					0
43	2/2/20	Tianjin	Tianjin	BaoDi	Tianjin	35	F	0	0	1	Tianjin-34, Tianjin-37, Mall			1/21/20	Fever	1/27/20		Sales at Mall		34, 37, 53, 48, 50, 51, 57, 58, 66, 68, 71, 73, 74, 75, 78, 80, 83, 84, 85, 87, 89, 92, 99, 111	0
44	2/2/20	Tianjin	Tianjin	HeDong	Tianjin	75	M	0	0	1	Tianjin-20, Tianjin-35, Mall			1/30/20	Fever	2/1/20		Relative		20, 35	20
45	2/2/20	Tianjin	Tianjin	HeDong	Tianjin	61	F	1	0	0		11/30/19	1/24/20	1/25/20	Fever	1/25/20				61	0
46	2/2/20	Tianjin	Tianjin	NingHe	Tianjin	71	F	0	0	1	Tianjin-32			2/2/20	PCR positive	1/31/20		Relative		32	32
47	2/2/20	Tianjin	Tianjin	HeDong	Tianjin	59	M	0	0	1	Tianjin-2, Tianjin-6			1/23/20	Fever	1/24/20		Train staff		2, 5, 6, 22, 28, 62	2
48	2/2/20	Tianjin	Tianjin	BaoDi	Tianjin	26	F	0	0	1	Tianjin-37, Tianjin-43, Mall			1/29/20	Fever, Cough & Dizziness	2/1/20		Sales at Mall		34, 37, 43, 53, 83, 89	43
49	2/3/20	Tianjin	Tianjin	HePing	Tianjin	42	F	1	0	0		1/16/20	1/22/20	1/31/20	Fever	2/2/20					0
50	2/3/20	Tianjin	Tianjin	BaoDi	Tianjin	66	F	0	0	1	Tianjin-52, Mall			2/2/20	Fever	2/2/20		Visit the Mall		34, 37, 43, 52, 53, 83, 89	43
51	2/3/20	Tianjin	Tianjin	BaoDi	Tianjin	36	F	0	0	1	Mall			1/30/20	Fever, Cough & Running Nose	2/1/20		Visit the Mall		34, 37, 43, 53, 64, 83, 89, 99, 112	43
52	2/3/20	Tianjin	Tianjin	BaoDi	Tianjin	37	F	0	0	1	Tianjin-50			1/31/20	Fever	1/31/20		Relative		50	50
53	2/3/20	Tianjin	Tianjin	BaoDi	Tianjin	46	F	0	0	1	Mall			1/31/20	Fever & Cough	2/1/20		Sales at Mall		34, 37, 43, 48, 50, 51, 57, 58, 66, 68, 69, 71, 73, 74, 75, 78, 80, 83, 85, 87, 89, 92, 99, 111	43
54	2/3/20	Tianjin	Tianjin		Wuhan	43	M	1	0	1	Tianjin-14, Tianjin-25		1/25/20	1/28/20	Fever	1/27/20				14, 25, 59	14
55	2/3/20	Tianjin	Tianjin	NanKai	Tianjin	56	F	0	0	1	Tianjin-9, Tianjin-21			2/1/20	Weakness	2/2/20		Relative		9, 21	9
56	2/3/20	Tianjin	Tianjin	NingHe	Tianjin	32	F	0	0	1	Tianjin-32, Tianjin-38			2/1/20	Fever	2/1/20		Relative		32, 38	38
57	2/3/20	Tianjin	Tianjin	BaoDi	Tianjin	29	M	0	0	1	Mall			2/1/20	Fever	2/2/20		Visit the Mall		34, 37, 43, 53, 83, 89	43
58	2/3/20	Tianjin	Tianjin	BaoDi	Tianjin	69	F	0	0	1	Mall			1/26/20	Fever	2/2/20		Visit the Mall		34, 37, 43, 53, 83, 89	43
59	2/3/20	Tianjin	Tianjin		Wuahn	9	M	1	0	1	Tianjin-14, Tianjin-25			2/2/20	Fever & Cough	2/2/20		Relative		14, 25, 54	14
60	2/3/20	Tianjin	Tianjin	YangLiuQing	Tianjin	61	M	1	0	1	Tianjin-1	1/5/20		1/25/20	Fever	1/21/20		Relative		1	1
61	2/4/20	Tianjin	Tianjin	HeDong	Tianjin	61	M	1	0	1	Tianjin-45	1/22/20	1/22/20	1/31/20	Fever & Cough	1/31/20		Relative		45	45
62	2/4/20	Tianjin	Tianjin	HeBei	Tianjin	55	M	0	0	1	Tianjin-2			1/30/20	Fever	2/1/20		Train staff		2, 5, 6, 22, 28, 47	2
63	2/4/20	Tianjin	Tianjin	HePing	Tianjin	66	M	0	0	1	Tianjin-27			2/1/20	Fever & Hard to breath	2/1/20		Relative		27	27
64	2/4/20	Tianjin	Tianjin	BaoDi	Tianjin	31	M	0	0	1	Tianjin-51			2/1/20	Fever	2/2/20				51, 99	51
65	2/4/20	Tianjin	Tianjin	HeXi	Tianjin	40	F	0	1	0				1/28/20	Fever	1/31/20		Traveled to Dalian			0
66	2/4/20	Tianjin	Tianjin	BaoDi	Tianjin	39	F	0	0	1	Mall			1/31/20	Dizziness & Weakness	2/2/20		Visit the Mall		34, 37, 43, 53, 83, 89	43
67	2/4/20	Tianjin	Tianjin	JinNan	Tianjin	33	F	1	0	0		1/20/20		1/26/20	Fever	2/3/20					0
68	2/5/20	Tianjin	Tianjin	BaoDi	Tianjin	64	F	0	0	1	Mall			1/29/20	Fever & Diarrhea	2/3/20		Visit the Mall		34, 37, 43, 53, 83, 89	43
69	2/5/20	Tianjin	Tianjin	BaoDi	Tianjin	74	F	0	0	1	Tianjin-53, Mall			2/3/20	Fever	2/4/20		Visit the Mall, Relative		53	53
70	2/6/20	Tianjin	Tianjin	BeiChen	Tianjin	34	M	0	1	0				1/22/20	Fever, Cough & Weakness	1/28/20				88	0
71	2/6/20	Tianjin	Tianjin	BaoDi	Tianjin	55	M	0	0	1	Mall			1/30/20	Fever	2/4/20		Visit the Mall		34, 37, 43, 53, 83, 89	43
72	2/6/20	Tianjin	Tianjin	BaoDi	Tianjin	65	F	0	0	0				2/1/20	Fever & Cough	2/5/20		Visit the Mall		81, 85, 86	85
73	2/6/20	Tianjin	Tianjin	BaoDi	Tianjin	60	F	0	0	1	Mall			1/23/20	Cold & Headache	2/4/20		Visit the Mall		34, 37, 43, 53, 83, 89	43
74	2/6/20	Tianjin	Tianjin	BaoDi	Tianjin	53	M	0	0	1	Mall			1/26/20	Weakness	2/4/20		Visit the Mall		34, 37, 43, 53, 83, 89, 94	43
75	2/6/20	Tianjin	Tianjin	BaoDi	Tianjin	45	M	0	0	1	Wife			2/2/20	Fever	2/5/20		Visit the Mall		34, 37, 43, 53, 83, 87, 89	43
76	2/6/20	Tianjin	Tianjin	XiQing	Tianjin	30	M	0	1	1	Henan-Relative			2/3/20	Diarrhea	2/5/20					0
77	2/6/20	Tianjin	Tianjin	DongLi	Tianjin	64	M	0	0	0				1/31/20	Fever	1/31/20					0
78	2/6/20	Tianjin	Tianjin	BaoDi	Tianjin	56	F	0	0	1	Mall			1/27/20	Not well			Visit the Mall		34, 37, 43, 53, 83, 89	43
79	2/6/20	Tianjin	Tianjin	BinHai	Tianjin	35	M	0	1	1	Sichuan-Relative			2/4/20	Fever	2/5/20					0
80	2/7/20	Tianjin	Tianjin	BaoDi	Tianjin	51	F	0	0	1	Mall			2/4/20	Fever	2/5/20		Visit the Mall		34, 37, 43, 53, 83, 89	43
81	2/7/20	Tianjin	Tianjin	BaoDi	Tianjin	65	M	0	0	1	Tianjin-72			2/4/20	Fever	2/5/20				72, 85, 86	85
82	2/8/20	Tianjin	Tianjin	BaoDi	Tianjin	47	M	0	0	0				2/3/20	Fever	2/6/20				91, 98	0
83	2/8/20	Tianjin	Tianjin	BaoDi	Tianjin	42	F	0	0	1	Tianjin-43, Tianjin-53			2/3/20	Fever	2/3/20		Sales at Mall		34, 37, 43, 48, 50, 51, 53, 57, 58, 66, 68, 71, 73, 74, 75, 78, 80, 85, 87, 89, 92, 99, 111	43
84	2/8/20	Tianjin	Tianjin	BaoDi	Tianjin	36	M	0	0	1	Tianjin-43			2/4/20	Fever & Headache	2/4/20		Relative		43	43
85	2/8/20	Tianjin	Tianjin	BaoDi	Tianjin	56	F	0	0	1	Tianjin-72			1/27/20	Fever & Weakness	2/4/20		Relative		34, 37, 43, 53, 72, 81, 83, 86, 89	43
86	2/8/20	Tianjin	Tianjin	BaoDi	Tianjin	65	M	0	0	1	Tianjin-72, Tianjin-85			1/31/20	Fever & Cough	2/5/20		Realtive		72, 81, 85	85
87	2/8/20	Tianjin	Tianjin	BaoDi	Tianjin	43	F	0	0	1	Mall			2/2/20	Running Nose & Sneezing	2/5/20		Visit the Mall		34, 37, 43, 53, 75, 83, 89, 94	75
88	2/8/20	Tianjin	Tianjin	WuQing	Tianjin	42	M	0	0	1	Tianjin-70			1/28/20	Fever & Cough	1/29/20		Relative		70	70
89	2/9/20	Tianjin	Tianjin	BaoDi	Tianjin	34	F	0	0	1	Mall			2/7/20	Fever	2/7/20		Sales at Mall		34, 37, 43, 48, 50, 51, 53, 57, 58, 66, 68, 71, 73, 74, 75, 78, 80, 83, 85, 87, 92, 99, 111	43
90	2/9/20	Tianjin	Tianjin	BaoDi	Tianjin	29	M	0	0	0				2/1/20	Fever	2/8/20					0
91	2/9/20	Tianjin	Tianjin	BaoDi	Tianjin	21	M	0	0	1	Tianjin-82			2/8/20	Fever	2/8/20				82, 98	82
92	2/10/20	Tianjin	Tianjin	BaoDi	Tianjin	63	F	0	0	1	Mall			1/30/20	Fever	2/7/20		Visit the Mall		34, 37, 43, 53, 83, 89	43
93	2/10/20	Tianjin	Tianjin	BaoDi	Tianjin	50	F	0	1	0				2/3/20	Fever & Headache	2/9/20				96, 97, 107	0
94	2/10/20	Tianjin	Tianjin	BaoDi	Tianjin	22	F	0	0	0				2/6/20	Fever, Weakness, Diarrhea	2/7/20				75, 87	75
95	2/10/20	Tianjin	Tianjin	HeDong	Tianjin	49	M	0	0	0				2/1/20	Fever	2/8/20				101, 104	0
96	2/11/20	Tianjin	Tianjin	BaoDi	Tianjin	76	M	0	0	0				2/7/20	Fever	2/9/20				93, 97, 107	93
97	2/11/20	Tianjin	Tianjin	BaoDi	Tianjin	77	F	0	0	1	Tianjin-93, Tianjin-96			2/9/20	Fever	2/9/20		Realtive		93, 96, 107	93
98	2/11/20	Tianjin	Tianjin	BaoDi	Tianjin	43	M	0	0	1	Tianjin-82			2/10/20	PCR positive	2/2/20		Colleague		82, 91	82
99	2/11/20	Tianjin	Tianjin	BaoDi	Tianjin	31	F	0	0	1	Mall, Tianjin-64			2/10/20	PCR positive	2/3/20		Visit the Mall		34, 37, 43, 51, 53, 64, 83, 89	51
100	2/11/20	Tianjin	Tianjin	BeiChen	Tianjin	80	F	0	0	0				1/31/20	Fever	2/7/20				103, 105, 108	0
101	2/11/20	Tianjin	Tianjin	HeDong	Tianjin	50	F	0	0	1	Tianjin-95			2/10/20	Fever & Sore Throat	2/2/20		Realtive		95, 104	95
102	2/11/20	Tianjin	Tianjin	BeiChen	Tianjin	49	M	0	1	0				1/30/20	Weakness	2/3/20				109	0
103	2/11/20	Tianjin	Tianjin	HeBei	Tianjin	56	M	0	0	1	Tianjin-100, Tianjin-105			2/9/20	Fever	2/10/20		Relative		100, 105, 108	100
104	2/11/20	Tianjin	Tianjin	HeDong	Tianjin	19	M	0	0	1	Tianjin-95, Tianjin-101			2/11/20	PCR positive	2/10/20		Relative		95, 101	95
105	2/11/20	Tianjin	Tianjin	BeiChen	Tianjin	53	M	0	0	1	Tianjin-103, Tianjin-100			2/10/20	Fever & Headache	2/10/20		Relative		100, 103, 108	100
106	2/11/20	Tianjin	Tianjin	NanKai	Tianjin	27	F	0	1	1	Hebei-case			2/3/20	Cough	2/9/20		Relative			0
107	2/11/20	Tianjin	Tianjin	BaoDi	Tianjin	49	M	0	0	1	Tianjin-93			2/9/20	Headache	2/9/20		Relative		93, 96, 97	93
108	2/12/20	Tianjin	Tianjin	HeBei	Tianjin	55	F	0	0	1	Tianjin-100, Tianjin-103			2/11/20	Weakness	2/11/20		Relative		100, 103, 105	100
109	2/12/20	Tianjin	Tianjin	BeiChen	Tianjin	40	F	0	0	1	Tianjin-102			2/10/20	Fever & Cough	2/11/20		Relative		102	102
110	2/12/20	Tianjin	Tianjin	BaoDi	Tianjin	63	M	0	0	0				2/2/20	Fever	2/6/20					0
111	2/12/20	Tianjin	Tianjin	BaoDi	Tianjin	54	F	0	0	1	Mall			1/25/20	Cough	2/2/20		Visit the Mall		34, 37, 43, 53, 83, 89	43
112	2/12/20	Tianjin	Tianjin	BaoDi	Tianjin	42	F	0	0	1	Tianjin-51			2/6/20	Fever & Respiratory	2/6/20				51	51
