# Supplementary material for: Strongly Heterogeneous Transmission of COVID-19 in Mainland China: Local and Regional Variation
Source: Front Med (Lausanne). 2020 Jun 19;7:329. doi: 10.3389/fmed.2020.00329 (PMC7317008; doi:10.3389/fmed.2020.00329)
Supplement: Supplementary file 2 [file Data_Sheet_1.ZIP › Beijing_020320.csv]

id	date	province	city	district	home city	age	gender	traveled to Wuhan	traveled to other provinces	close Contact with Previous Cases	contact with	date arrived Wuhan	date left Wuhan	date with symptoms	symptoms	date admitted to hospital	death	note	released date
1	1/20/20	Beijing	Beijing	DaXing	Beijing			1
2	1/20/20	Beijing	Beijing	DaXing	Beijing			1
3	1/20/20	Beijing	Beijing	ChangPing	Beijing			1
4	1/20/20	Beijing	Beijing	ChangPing	Beijing			1
5	1/20/20	Beijing	Beijing		Wuhan			1
6	1/21/20	Beijing	Beijing	FengTai	Beijing	37	M	1				1/10/20	1/11/20	1/14/20	Fever	1/20/20
7	1/21/20	Beijing	Beijing	HaiDian	Beijing	39	M	1				1/3/20	1/4/20	1/9/20	Fever	1/14/20
8	1/21/20	Beijing	Beijing	XiCheng	Beijing	56	M	1				1/8/20	1/16/20	1/16/20	Fever & Respiratory	1/20/20
9	1/21/20	Beijing	Beijing	Tongzhou	Beijing	18	F	1				1/12/20	1/17/20	1/19/20	Fever & Respiratory	1/20/20
10	1/21/20	Beijing	Beijing	HaiDian	Beijing	32	F	1				1/13/20	1/17/20	1/16/20	Respiratory	1/20/20
11	1/22/20	Beijing	Beijing	ShiJingShan	Beijing	45	M	1				1/11/20	1/14/20	1/19/20	Fever	1/21/20
12	1/22/20	Beijing	Beijing	XiCheng	Beijing	42	M	1				1/11/20	1/19/20	1/20/20	Fever	1/20/20
13	1/22/20	Beijing	Beijing		Wuhan	33	F	1							Fever	1/20/20
14	1/22/20	Beijing	Beijing	ChaoYang	Wuhan	33	F	1					1/18/20		Fever	1/20/20
15	1/23/20	Beijing	Beijing			50	M	1	0					1/13/20		1/21/20	1
16	1/23/20	Beijing	Beijing			35	M	1	0					1/19/20		1/21/20
17	1/23/20	Beijing	Beijing			36	M	1	0					1/19/20		1/21/20
18	1/23/20	Beijing	Beijing			37	M	1	1					1/17/20		1/19/20
19	1/23/20	Beijing	Beijing			23	F	1	1					1/14/20		1/21/20
20	1/23/20	Beijing	Beijing			33	F	1	1					1/17/20		1/17/20
21	1/23/20	Beijing	Beijing			49	M	1	0					1/18/20		1/21/20
22	1/23/20	Beijing	Beijing			55	F	1	0					1/18/20		1/21/20
23	1/23/20	Beijing	Beijing			44	M	1	0					1/18/20		1/22/20
24	1/23/20	Beijing	Beijing			65	M	1	0					1/22/20		1/22/20
25	1/23/20	Beijing	Beijing			21	M	1	1					1/19/20		1/19/20
26	1/23/20	Beijing	Beijing			41	M	1	0					1/20/20		1/21/20
27	1/24/20	Beijing	Beijing
28	1/24/20	Beijing	Beijing
29	1/24/20	Beijing	Beijing
30	1/24/20	Beijing	Beijing			40	F	1	0					1/17/20		1/23/20
31	1/24/20	Beijing	Beijing			35	M	1	0					1/14/20		1/15/20
32	1/24/20	Beijing	Beijing			29	F	1	0					1/22/20		1/22/20
33	1/24/20	Beijing	Beijing			42	M	1	0					1/22/20		1/23/20
34	1/24/20	Beijing	Beijing			55	M	1	0					1/18/20		1/22/20
35	1/24/20	Beijing	Beijing			50	M	1	0					1/15/20		1/23/20
36	1/24/20	Beijing	Beijing			55	F	1	0					1/18/20		1/23/20
37	1/25/20	Beijing	Beijing			36	F	1	0					1/22/20		1/22/20
38	1/25/20	Beijing	Beijing			44	F	1	0					1/10/20		1/23/20
39	1/25/20	Beijing	Beijing			45	M	0	1					1/12/20		1/18/20
40	1/25/20	Beijing	Beijing			42	M	1	0					1/22/20		1/23/20
41	1/25/20	Beijing	Beijing			37	M	0	1					1/18/20		1/20/20
42	1/25/20	Beijing	Beijing			31	F	1	0					1/21/20		1/24/20
43	1/25/20	Beijing	Beijing			61	F	1	0					1/23/20		1/23/20
44	1/25/20	Beijing	Beijing			47	M	1	0					1/22/20		1/24/20
45	1/25/20	Beijing	Beijing			63	M	1	0					1/21/20		1/23/20
46	1/25/20	Beijing	Beijing			56	F	1	0					1/24/20		1/24/20
47	1/25/20	Beijing	Beijing			43	M	1	0					1/23/20		1/24/20
48	1/25/20	Beijing	Beijing			17	F	1	0					1/22/20		1/24/20
49	1/25/20	Beijing	Beijing			33	F	1	0					1/18/20		1/18/20
50	1/25/20	Beijing	Beijing			78	F	1	0					1/24/20		1/24/20
51	1/25/20	Beijing	Beijing			32	M	1	0					1/22/20		1/24/20
52	1/26/20	Beijing	Beijing		Beijing					1
53	1/26/20	Beijing	Beijing		Beijing					1
54	1/26/20	Beijing	Beijing		Beijing					1
55	1/26/20	Beijing	Beijing
56	1/26/20	Beijing	Beijing
57	1/26/20	Beijing	Beijing
58	1/26/20	Beijing	Beijing
59	1/26/20	Beijing	Beijing
60	1/26/20	Beijing	Beijing
61	1/26/20	Beijing	Beijing
62	1/26/20	Beijing	Beijing
63	1/26/20	Beijing	Beijing
64	1/26/20	Beijing	Beijing			1	F
65	1/26/20	Beijing	Beijing
66	1/26/20	Beijing	Beijing
67	1/26/20	Beijing	Beijing							1
68	1/26/20	Beijing	Beijing							1
69	1/27/20	Beijing	Beijing			35	M	0	1					1/18/20		1/21/20
70	1/27/20	Beijing	Beijing			4	F	0	0					1/25/20		1/25/20
71	1/27/20	Beijing	Beijing			38	M	1	0					1/22/20		1/25/20
72	1/27/20	Beijing	Beijing			69	F	1	0					1/10/20		1/22/20
73	1/27/20	Beijing	Beijing			69	M	1	0					1/23/20		1/25/20
74	1/27/20	Beijing	Beijing			34	M	0	0	1				1/25/20		1/25/20
75	1/27/20	Beijing	Beijing			62	M	1	0					1/22/20		1/25/20
76	1/27/20	Beijing	Beijing			63	F	1	0					1/22/20		1/25/20
77	1/27/20	Beijing	Beijing			19	F	1	0					1/24/20		1/26/20
78	1/27/20	Beijing	Beijing			46	M	1	0					1/24/20		1/25/20
79	1/27/20	Beijing	Beijing			16	M	1	0					1/24/20		1/25/20
80	1/27/20	Beijing	Beijing			42	F	1	0					1/21/20		1/25/20
81	1/28/20	Beijing	Beijing			47	F							1/25/20		1/25/20
82	1/28/20	Beijing	Beijing			60	F							1/26/20		1/27/20
83	1/28/20	Beijing	Beijing			40	F							1/18/20		1/23/20
84	1/28/20	Beijing	Beijing			46	M							1/19/20		1/23/20
85	1/28/20	Beijing	Beijing			15	F							1/27/20		1/27/20
86	1/28/20	Beijing	Beijing			44	F							1/22/20		1/23/20
87	1/28/20	Beijing	Beijing			62	F							1/20/20		1/23/20
88	1/28/20	Beijing	Beijing			37	F							1/24/20		1/26/20
89	1/28/20	Beijing	Beijing			70	M							1/24/20		1/26/20
90	1/28/20	Beijing	Beijing			63	F							1/21/20		1/26/20
91	1/28/20	Beijing	Beijing			47	F							1/23/20		1/23/20		In 11 cases, 5 traveled to Wuhan and 7 are close contacts.
92	1/29/20	Beijing	Beijing			80	M							1/14/20		1/26/20
93	1/29/20	Beijing	Beijing			46	M							1/24/20		1/26/20
94	1/29/20	Beijing	Beijing			30	F							1/27/20		1/27/20
95	1/29/20	Beijing	Beijing			46	M							1/21/20		1/27/20
96	1/29/20	Beijing	Beijing			60	F							1/22/20		1/22/20
97	1/29/20	Beijing	Beijing			86	F							1/22/20		1/22/20
98	1/29/20	Beijing	Beijing			41	F							1/26/20		1/26/20
99	1/29/20	Beijing	Beijing			2	M							1/27/20		1/27/20
100	1/29/20	Beijing	Beijing			16	M							1/23/20		1/26/20
101	1/29/20	Beijing	Beijing			56	M							1/24/20		1/26/20
102	1/29/20	Beijing	Beijing			54	F							1/25/20		1/26/20		In 11 cases, 7 traveled and 7 are close contacts.
103	1/29/20	Beijing	Beijing			28	M							1/23/20		1/26/20
104	1/29/20	Beijing	Beijing			44	F							1/21/20		1/25/20
105	1/29/20	Beijing	Beijing			33	M							1/16/20		1/27/20
106	1/29/20	Beijing	Beijing			49	M							1/25/20		1/28/20
107	1/29/20	Beijing	Beijing			80	M							1/22/20		1/27/20
108	1/29/20	Beijing	Beijing			45	F							1/23/20		1/27/20
109	1/29/20	Beijing	Beijing			45	M							1/23/20		1/27/20
110	1/29/20	Beijing	Beijing			77	M							1/26/20		1/27/20
111	1/29/20	Beijing	Beijing			25	F							1/27/20		1/27/20		In 9 cases, 7 traveled and 2 are close contacts.
112	1/30/20	Beijing	Beijing			73	M							1/27/20		1/28/20
113	1/30/20	Beijing	Beijing			37	M							1/23/20		1/24/20
114	1/30/20	Beijing	Beijing			21	F							1/25/20		1/28/20
115	1/30/20	Beijing	Beijing			54	F							1/24/20		1/27/20
116	1/30/20	Beijing	Beijing			30	M							1/24/20		1/29/20
117	1/30/20	Beijing	Beijing			32	F							1/24/20		1/29/20
118	1/30/20	Beijing	Beijing			1	M							1/24/20		1/29/20
119	1/30/20	Beijing	Beijing			76	F							1/18/20		1/28/20
120	1/30/20	Beijing	Beijing			37	M							1/27/20		1/28/20
121	1/30/20	Beijing	Beijing			62	F							1/26/20		1/28/20		In 7 cases, 2 traveled and 5 are close contacts
122	1/30/20	Beijing	Beijing			58	M							1/28/20		1/28/20
123	1/30/20	Beijing	Beijing			51	F							1/23/20		1/27/20
124	1/30/20	Beijing	Beijing			30	F							1/25/20		1/29/20
125	1/30/20	Beijing	Beijing			29	F							1/28/20		1/28/20
126	1/30/20	Beijing	Beijing			50	F							1/29/20		1/29/20
127	1/30/20	Beijing	Beijing			86	F							1/24/20		1/29/20
128	1/30/20	Beijing	Beijing			84	F							1/28/20		1/28/20
129	1/30/20	Beijing	Beijing			35	M							1/21/20		1/29/20
130	1/30/20	Beijing	Beijing			56	M							1/20/20		1/28/20
131	1/30/20	Beijing	Beijing			57	F							1/18/20		1/28/20
132	1/30/20	Beijing	Beijing			63	F							1/26/20		1/28/20		In 11 cases, 7 traveled and 5 are close contacts
133	1/31/20	Beijing	Beijing			25	F							1/29/20		1/29/20
134	1/31/20	Beijing	Beijing			73	M							1/28/20		1/28/20
135	1/31/20	Beijing	Beijing			69	F							1/27/20		1/27/20
136	1/31/20	Beijing	Beijing			38	F							1/27/20		1/29/20
137	1/31/20	Beijing	Beijing			64	F							1/28/20		1/29/20
138	1/31/20	Beijing	Beijing			63	M							1/29/20		1/30/20
139	1/31/20	Beijing	Beijing			42	M							1/27/20		1/27/20		In 7 cases, 6 traveled and 5 are close contacts
140	1/31/20	Beijing	Beijing			58	F							1/28/20		1/29/20
141	1/31/20	Beijing	Beijing			40	M							1/29/20		1/30/20
142	1/31/20	Beijing	Beijing			35	M							1/25/20		1/26/20
143	1/31/20	Beijing	Beijing			60	F							1/29/20		1/29/20
144	1/31/20	Beijing	Beijing			67	F							1/22/20		1/28/20
145	1/31/20	Beijing	Beijing			63	F							1/27/20		1/27/20
146	1/31/20	Beijing	Beijing			82	M							1/29/20		1/30/20
147	1/31/20	Beijing	Beijing			50	M							1/23/20		1/29/20
148	1/31/20	Beijing	Beijing			19	M							1/23/20		1/29/20
149	1/31/20	Beijing	Beijing			47	M							1/22/20		1/23/20
150	1/31/20	Beijing	Beijing			67	F							1/29/20		1/30/20
151	1/31/20	Beijing	Beijing			38	M							1/29/20		1/29/20
152	1/31/20	Beijing	Beijing			65	M							1/29/20		1/29/20
153	1/31/20	Beijing	Beijing			6	F							1/24/20		1/29/20
154	1/31/20	Beijing	Beijing			32	F							1/24/20		1/31/20
155	1/31/20	Beijing	Beijing			37	M							1/25/20		1/30/20
156	1/31/20	Beijing	Beijing			53	F							1/22/20		1/29/20		In 17 cases, 11 traveled and 12 are close contacts
157	2/1/20	Beijing	Beijing			51	F							1/22/20		1/30/20
158	2/1/20	Beijing	Beijing			89	M							1/30/20		1/30/20
159	2/1/20	Beijing	Beijing			31	F							1/28/20		1/28/20
160	2/1/20	Beijing	Beijing			31	M							1/24/20		1/24/20
161	2/1/20	Beijing	Beijing			61	M							1/29/20		1/30/20
162	2/1/20	Beijing	Beijing			36	M							1/29/20		1/30/20
163	2/1/20	Beijing	Beijing			36	M							1/29/20		1/29/20
164	2/1/20	Beijing	Beijing			65	M							1/29/20		1/30/20
165	2/1/20	Beijing	Beijing			63	F							1/29/20		1/30/20
166	2/1/20	Beijing	Beijing			36	F							1/29/20		1/30/20
167	2/1/20	Beijing	Beijing			10	F							1/29/20		1/30/20
168	2/1/20	Beijing	Beijing			65	M							1/24/20		1/28/20		In 12 cases, 10 traveled and 4 are close contacts
169	2/1/20	Beijing	Beijing			57	F							1/25/20		1/30/20
170	2/1/20	Beijing	Beijing			31	F							1/28/20		1/30/20
171	2/1/20	Beijing	Beijing			52	M							1/25/20		1/30/20
172	2/1/20	Beijing	Beijing			59	F							1/30/20		1/31/20
173	2/1/20	Beijing	Beijing			29	F							1/30/20		1/30/20
174	2/1/20	Beijing	Beijing			30	M							1/30/20		1/30/20
175	2/1/20	Beijing	Beijing			77	M							1/25/20		1/27/20
176	2/1/20	Beijing	Beijing			1	M							1/29/20		1/29/20
177	2/1/20	Beijing	Beijing			34	F							1/11/20		1/31/20
178	2/1/20	Beijing	Beijing			61	F							1/26/20		2/1/20
179	2/1/20	Beijing	Beijing			59	M							1/27/20		1/30/20
180	2/1/20	Beijing	Beijing			56	F							1/23/20		1/30/20
181	2/1/20	Beijing	Beijing			28	F							1/28/20		1/31/20
182	2/1/20	Beijing	Beijing			61	M							1/24/20		1/25/20
183	2/1/20	Beijing	Beijing			35	M							1/29/20		2/1/20		In 15 cases, 11 traveled and 4 are close contacts
184	2/2/20	Beijing	Beijing			42	F							1/30/20		1/30/20
185	2/2/20	Beijing	Beijing			20	M							1/30/20		1/31/20
186	2/2/20	Beijing	Beijing			44	F							1/31/20		2/1/20
187	2/2/20	Beijing	Beijing			75	M							1/27/20		1/31/20
188	2/2/20	Beijing	Beijing			43	F							1/30/20		1/31/20
189	2/2/20	Beijing	Beijing			66	M							1/28/20		1/28/20
190	2/2/20	Beijing	Beijing			44	M							1/29/20		1/31/20
191	2/2/20	Beijing	Beijing			39	F							1/30/20		1/30/20		In 8 cases, 4 traveled and 4 are close contacts
192	2/2/20	Beijing	Beijing
193	2/2/20	Beijing	Beijing
194	2/2/20	Beijing	Beijing
195	2/2/20	Beijing	Beijing
196	2/2/20	Beijing	Beijing
197	2/2/20	Beijing	Beijing
198	2/2/20	Beijing	Beijing
199	2/2/20	Beijing	Beijing
200	2/2/20	Beijing	Beijing
201	2/2/20	Beijing	Beijing
202	2/2/20	Beijing	Beijing
203	2/2/20	Beijing	Beijing
204	2/2/20	Beijing	Beijing
205	2/2/20	Beijing	Beijing
206	2/2/20	Beijing	Beijing
207	2/2/20	Beijing	Beijing
208	2/2/20	Beijing	Beijing
209	2/2/20	Beijing	Beijing
210	2/2/20	Beijing	Beijing
211	2/2/20	Beijing	Beijing
212	2/2/20	Beijing	Beijing															In 24 cases, 11 traveled and 12 are close contacts
213	2/3/20	Beijing	Beijing
214	2/3/20	Beijing	Beijing
215	2/3/20	Beijing	Beijing
216	2/3/20	Beijing	Beijing
217	2/3/20	Beijing	Beijing
218	2/3/20	Beijing	Beijing
219	2/3/20	Beijing	Beijing
220	2/3/20	Beijing	Beijing
221	2/3/20	Beijing	Beijing
222	2/3/20	Beijing	Beijing
223	2/3/20	Beijing	Beijing
224	2/3/20	Beijing	Beijing
225	2/3/20	Beijing	Beijing
226	2/3/20	Beijing	Beijing
227	2/3/20	Beijing	Beijing
228	2/3/20	Beijing	Beijing															In 16 cases, 6 traveled and 10 are close contacts
