# Supplementary material for: Strongly Heterogeneous Transmission of COVID-19 in Mainland China: Local and Regional Variation
Source: Front Med (Lausanne). 2020 Jun 19;7:329. doi: 10.3389/fmed.2020.00329 (PMC7317008; doi:10.3389/fmed.2020.00329)
Supplement: Supplementary file 2 [file Data_Sheet_1.ZIP › nCov_aggre_data_020420.csv]

id	date	province	city	district	home city	age	gender	traveled to Wuhan	traveled to other provinces	close Contact with Previous Cases	contact with	date arrived Wuhan	date left Wuhan	date with symptoms	symptoms	date admitted to hospital	death	note	released date
1	1/19/20	Guangdong	Shenzhen		Shenzhen	66	M	1				12/29/19	1/4/20	1/3/20	Fever	1/10/20
2	1/20/20	Guangdong	Shenzhen		Shenzhen	65	F	1				12/29/19	1/4/20	1/4/20	Fever, Cough & Weakness	1/10/20			1/27/20
3	1/20/20	Guangdong	Shenzhen		Shenzhen	37	F	1				12/29/19	1/4/20	1/2/20	Fever & Diarrhoea	1/11/20
4	1/20/20	Guangdong	Shenzhen		Shenzhen	36	M	1				12/29/19	1/4/20	1/1/20	Fever & Diarrhoea	1/11/20			1/27/20
5	1/20/20	Guangdong	Shenzhen		Shenzhen	10	M	1				12/29/19	1/4/20			1/11/20			1/23/20
6	1/20/20	Guangdong	Shenzhen		Shenzhen	63	F	0		1						1/11/20
7	1/20/20	Guangdong	Shenzhen				M
8	1/20/20	Guangdong	Shenzhen				M
9	1/20/20	Guangdong	Shenzhen				M
10	1/20/20	Guangdong	Zhuhai		Wuhan	78	M	1					1/11/20	1/15/20		1/15/20
11	1/20/20	Guangdong	Zhuhai		Wuhan	76	F	1					1/11/20	1/18/20		1/18/20
12	1/20/20	Guangdong	Zhuhai		Zhuhai	49	F	0		1				1/18/20		1/18/20
13	1/20/20	Guangdong	Zhanjiang				M
14	1/20/20	Guangdong	Huizhou				M
15	1/21/20	Guangdong	Shenzhen					1
16	1/21/20	Guangdong	Zhuhai					1
17	1/21/20	Guangdong	Zhanjiang					1
18	1/21/20	Guangdong	Guangzhou
19	1/21/20	Guangdong	Guangzhou
20	1/21/20	Guangdong	Shenzhen
21	1/21/20	Guangdong	Shenzhen
22	1/21/20	Guangdong	Shenzhen
23	1/21/20	Guangdong	Shenzhen
24	1/21/20	Guangdong	Foshan
25	1/21/20	Guangdong	Shaoguan
26	1/21/20	Guangdong	Shaoguan															As 1/21/20, 4 close contacts got infected.
27	1/22/20	Guangdong	Zhongshan
28	1/22/20	Guangdong	Zhaoqing
29	1/22/20	Guangdong	Guangzhou
30	1/22/20	Guangdong	Guangzhou
31	1/22/20	Guangdong	Guangzhou
32	1/22/20	Guangdong	Shenzhen															As 1/22/20, 6 close contacts got infected.
33	1/23/20	Guangdong	Yangjiang
34	1/23/20	Guangdong	Yangjiang
35	1/23/20	Guangdong	Yangjiang
36	1/23/20	Guangdong	Qingyuan
37	1/23/20	Guangdong	Guangzhou		Wuhan		F	1					1/19/20	1/21/20	Cough	1/22/20
38	1/23/20	Guangdong	Guangzhou
39	1/23/20	Guangdong	Zhuhai
40	1/23/20	Guangdong	Zhuhai
41	1/23/20	Guangdong	Zhuhai
42	1/23/20	Guangdong	Zhuhai
43	1/23/20	Guangdong	Foshan
44	1/23/20	Guangdong	Foshan
45	1/23/20	Guangdong	Foshan
46	1/23/20	Guangdong	Foshan
47	1/23/20	Guangdong	Foshan
48	1/23/20	Guangdong	Shaoguan
49	1/23/20	Guangdong	Huizhou
50	1/23/20	Guangdong	Huizhou
51	1/23/20	Guangdong	Huizhou
52	1/23/20	Guangdong	Huizhou
53	1/23/20	Guangdong	Zhongshan															As 1/23/20, 7 close contacts got infected and 1 person got from other province.
54	1/24/20	Guangdong	Shantou
55	1/24/20	Guangdong	Dongguan
56	1/24/20	Guangdong	Guangzhou				M	0		1						1/23/20		Those three people are infected by the case confirmed one day ago.
57	1/24/20	Guangdong	Guangzhou				F	0		1						1/23/20
58	1/24/20	Guangdong	Guangzhou					0		1						1/23/20
59	1/24/20	Guangdong	Guangzhou
60	1/24/20	Guangdong	Guangzhou
61	1/24/20	Guangdong	Guangzhou
62	1/24/20	Guangdong	Guangzhou
63	1/24/20	Guangdong	Shenzhen
64	1/24/20	Guangdong	Shenzhen
65	1/24/20	Guangdong	Shenzhen
66	1/24/20	Guangdong	Shenzhen
67	1/24/20	Guangdong	Shenzhen
68	1/24/20	Guangdong	Zhuhai
69	1/24/20	Guangdong	Zhuhai
70	1/24/20	Guangdong	Foshan
71	1/24/20	Guangdong	Foshan
72	1/24/20	Guangdong	Foshan
73	1/24/20	Guangdong	Huizhou
74	1/24/20	Guangdong	Huizhou
75	1/24/20	Guangdong	Yangjiang
76	1/24/20	Guangdong	Yangjiang
77	1/24/20	Guangdong	Zhaoqing
78	1/24/20	Guangdong	Qingyuan															As 1/24/20, 11 close contacts got infected and 1 person got from other province.
79	1/25/20	Guangdong	Jieyang
80	1/25/20	Guangdong	Jieyang
81	1/25/20	Guangdong	Jieyang
82	1/25/20	Guangdong	Shenzhen
83	1/25/20	Guangdong	Shenzhen
84	1/25/20	Guangdong	Shenzhen
85	1/25/20	Guangdong	Shenzhen
86	1/25/20	Guangdong	Shenzhen
87	1/25/20	Guangdong	Shenzhen
88	1/25/20	Guangdong	Shantou
89	1/25/20	Guangdong	Foshan
90	1/25/20	Guangdong	Foshan
91	1/25/20	Guangdong	Huizhou
92	1/25/20	Guangdong	Dongguan
93	1/25/20	Guangdong	Yangjiang
94	1/25/20	Guangdong	Zhanjiang
95	1/25/20	Guangdong	Zhanjiang
96	1/25/20	Guangdong	Zhaoqing
97	1/25/20	Guangdong	Zhaoqing
98	1/25/20	Guangdong	Qingyuan
99	1/26/20	Guangdong	Meizhou
100	1/26/20	Guangdong	Shanwei
101	1/26/20	Guangdong	Guangzhou
102	1/26/20	Guangdong	Guangzhou
103	1/26/20	Guangdong	Guangzhou
104	1/26/20	Guangdong	Guangzhou
105	1/26/20	Guangdong	Guangzhou
106	1/26/20	Guangdong	Guangzhou
107	1/26/20	Guangdong	Guangzhou
108	1/26/20	Guangdong	Guangzhou
109	1/26/20	Guangdong	Guangzhou
110	1/26/20	Guangdong	Guangzhou
111	1/26/20	Guangdong	Guangzhou
112	1/26/20	Guangdong	Guangzhou
113	1/26/20	Guangdong	Guangzhou
114	1/26/20	Guangdong	Guangzhou
115	1/26/20	Guangdong	Guangzhou
116	1/26/20	Guangdong	Guangzhou
117	1/26/20	Guangdong	Guangzhou
118	1/26/20	Guangdong	Guangzhou
119	1/26/20	Guangdong	Guangzhou
120	1/26/20	Guangdong	Guangzhou
121	1/26/20	Guangdong	Guangzhou
122	1/26/20	Guangdong	Guangzhou
123	1/26/20	Guangdong	Guangzhou
124	1/26/20	Guangdong	Guangzhou
125	1/26/20	Guangdong	Guangzhou
126	1/26/20	Guangdong	Shenzhen
127	1/26/20	Guangdong	Shenzhen
128	1/26/20	Guangdong	Shenzhen
129	1/26/20	Guangdong	Shenzhen
130	1/26/20	Guangdong	Shenzhen
131	1/26/20	Guangdong	Shenzhen
132	1/26/20	Guangdong	Shenzhen
133	1/26/20	Guangdong	Shenzhen
134	1/26/20	Guangdong	Shenzhen
135	1/26/20	Guangdong	Zhuhai
136	1/26/20	Guangdong	Zhuhai
137	1/26/20	Guangdong	Foshan
138	1/26/20	Guangdong	Foshan
139	1/26/20	Guangdong	Foshan
140	1/26/20	Guangdong	Foshan
141	1/26/20	Guangdong	Shaoguan
142	1/26/20	Guangdong	Zhongshan
143	1/26/20	Guangdong	Zhongshan
144	1/26/20	Guangdong	Yangjiang
145	1/26/20	Guangdong	Yangjiang
146	1/26/20	Guangdong	Zhanjiang
147	1/27/20	Guangdong	Guangzhou
148	1/27/20	Guangdong	Guangzhou
149	1/27/20	Guangdong	Guangzhou
150	1/27/20	Guangdong	Guangzhou
151	1/27/20	Guangdong	Guangzhou
152	1/27/20	Guangdong	Guangzhou
153	1/27/20	Guangdong	Guangzhou
154	1/27/20	Guangdong	Guangzhou
155	1/27/20	Guangdong	Guangzhou
156	1/27/20	Guangdong	Guangzhou
157	1/27/20	Guangdong	Guangzhou
158	1/27/20	Guangdong	Guangzhou
159	1/27/20	Guangdong	Shenzhen
160	1/27/20	Guangdong	Shenzhen
161	1/27/20	Guangdong	Shenzhen
162	1/27/20	Guangdong	Shenzhen
163	1/27/20	Guangdong	Shenzhen
164	1/27/20	Guangdong	Shenzhen
165	1/27/20	Guangdong	Shenzhen
166	1/27/20	Guangdong	Shenzhen
167	1/27/20	Guangdong	Shenzhen
168	1/27/20	Guangdong	Shenzhen
169	1/27/20	Guangdong	Shenzhen
170	1/27/20	Guangdong	Shenzhen
171	1/27/20	Guangdong	Shenzhen
172	1/27/20	Guangdong	Shantou
173	1/27/20	Guangdong	Shantou
174	1/27/20	Guangdong	Shantou
175	1/27/20	Guangdong	Foshan
176	1/27/20	Guangdong	Foshan
177	1/27/20	Guangdong	Foshan
178	1/27/20	Guangdong	Foshan
179	1/27/20	Guangdong	Meizhou
180	1/27/20	Guangdong	Meizhou
181	1/27/20	Guangdong	Huizhou
182	1/27/20	Guangdong	Huizhou
183	1/27/20	Guangdong	Huizhou
184	1/27/20	Guangdong	Zhongshan
185	1/27/20	Guangdong	Zhongshan
186	1/27/20	Guangdong	Qingyuan
187	1/27/20	Guangdong	Qingyuan
188	1/27/20	Guangdong	Jieyang
189	1/28/20	Guangdong	Heyuan
190	1/28/20	Guangdong	Maoming
191	1/28/20	Guangdong	Maoming
192	1/28/20	Guangdong	Shenzhen
193	1/28/20	Guangdong	Shenzhen
194	1/28/20	Guangdong	Shenzhen
195	1/28/20	Guangdong	Shenzhen
196	1/28/20	Guangdong	Shenzhen
197	1/28/20	Guangdong	Shenzhen
198	1/28/20	Guangdong	Shenzhen
199	1/28/20	Guangdong	Shenzhen
200	1/28/20	Guangdong	Shenzhen
201	1/28/20	Guangdong	Shenzhen
202	1/28/20	Guangdong	Shenzhen
203	1/28/20	Guangdong	Shenzhen
204	1/28/20	Guangdong	Shenzhen
205	1/28/20	Guangdong	Shenzhen
206	1/28/20	Guangdong	Guangzhou
207	1/28/20	Guangdong	Guangzhou
208	1/28/20	Guangdong	Guangzhou
209	1/28/20	Guangdong	Guangzhou
210	1/28/20	Guangdong	Guangzhou
211	1/28/20	Guangdong	Guangzhou
212	1/28/20	Guangdong	Guangzhou
213	1/28/20	Guangdong	Guangzhou
214	1/28/20	Guangdong	Guangzhou
215	1/28/20	Guangdong	Guangzhou
216	1/28/20	Guangdong	Guangzhou
217	1/28/20	Guangdong	Guangzhou
218	1/28/20	Guangdong	Zhongshan
219	1/28/20	Guangdong	Zhongshan
220	1/28/20	Guangdong	Zhongshan
221	1/28/20	Guangdong	Zhongshan
222	1/28/20	Guangdong	Zhongshan
223	1/28/20	Guangdong	Zhongshan
224	1/28/20	Guangdong	Dongguan
225	1/28/20	Guangdong	Dongguan
226	1/28/20	Guangdong	Dongguan
227	1/28/20	Guangdong	Dongguan
228	1/28/20	Guangdong	Dongguan
229	1/28/20	Guangdong	Zhuhai
230	1/28/20	Guangdong	Zhuhai
231	1/28/20	Guangdong	Zhanjiang
232	1/28/20	Guangdong	Zhanjiang
233	1/28/20	Guangdong	Jieyang
234	1/28/20	Guangdong	Jieyang
235	1/28/20	Guangdong	Yangjiang
236	1/28/20	Guangdong	Yangjiang
237	1/28/20	Guangdong	Shantou
238	1/28/20	Guangdong	Huizhou
239	1/28/20	Guangdong	Zhaoqing
240	1/28/20	Guangdong	Meizhou
241	1/28/20	Guangdong	Qingyuan
242	1/29/20	Guangdong	Shenzhen
243	1/29/20	Guangdong	Shenzhen
244	1/29/20	Guangdong	Shenzhen
245	1/29/20	Guangdong	Shenzhen
246	1/29/20	Guangdong	Shenzhen
247	1/29/20	Guangdong	Shenzhen
248	1/29/20	Guangdong	Shenzhen
249	1/29/20	Guangdong	Shenzhen
250	1/29/20	Guangdong	Shenzhen
251	1/29/20	Guangdong	Shenzhen
252	1/29/20	Guangdong	Shenzhen
253	1/29/20	Guangdong	Shenzhen
254	1/29/20	Guangdong	Shenzhen
255	1/29/20	Guangdong	Shenzhen
256	1/29/20	Guangdong	Shenzhen
257	1/29/20	Guangdong	Shenzhen
258	1/29/20	Guangdong	Shenzhen
259	1/29/20	Guangdong	Shenzhen
260	1/29/20	Guangdong	Shenzhen
261	1/29/20	Guangdong	Shenzhen
262	1/29/20	Guangdong	Shenzhen
263	1/29/20	Guangdong	Shenzhen
264	1/29/20	Guangdong	Shenzhen
265	1/29/20	Guangdong	Guangzhou
266	1/29/20	Guangdong	Guangzhou
267	1/29/20	Guangdong	Guangzhou
268	1/29/20	Guangdong	Guangzhou
269	1/29/20	Guangdong	Guangzhou
270	1/29/20	Guangdong	Guangzhou
271	1/29/20	Guangdong	Guangzhou
272	1/29/20	Guangdong	Guangzhou
273	1/29/20	Guangdong	Guangzhou
274	1/29/20	Guangdong	Guangzhou
275	1/29/20	Guangdong	Guangzhou
276	1/29/20	Guangdong	Guangzhou
277	1/29/20	Guangdong	Guangzhou
278	1/29/20	Guangdong	Guangzhou
279	1/29/20	Guangdong	Guangzhou
280	1/29/20	Guangdong	Guangzhou
281	1/29/20	Guangdong	Foshan
282	1/29/20	Guangdong	Foshan
283	1/29/20	Guangdong	Foshan
284	1/29/20	Guangdong	Foshan
285	1/29/20	Guangdong	Foshan
286	1/29/20	Guangdong	Foshan
287	1/29/20	Guangdong	Foshan
288	1/29/20	Guangdong	Shantou
289	1/29/20	Guangdong	Shantou
290	1/29/20	Guangdong	Shantou
291	1/29/20	Guangdong	Shantou
292	1/29/20	Guangdong	Shantou
293	1/29/20	Guangdong	Shantou
294	1/29/20	Guangdong	Huizhou
295	1/29/20	Guangdong	Huizhou
296	1/29/20	Guangdong	Huizhou
297	1/29/20	Guangdong	Huizhou
298	1/29/20	Guangdong	Huizhou
299	1/29/20	Guangdong	Zhuhai
300	1/29/20	Guangdong	Zhuhai
301	1/29/20	Guangdong	Zhuhai
302	1/29/20	Guangdong	Zhuhai
303	1/29/20	Guangdong	Zhongshan
304	1/29/20	Guangdong	Zhongshan
305	1/29/20	Guangdong	Zhongshan
306	1/29/20	Guangdong	Zhongshan
307	1/29/20	Guangdong	Maoming
308	1/29/20	Guangdong	Jiangmen
309	1/29/20	Guangdong	Meizhou
310	1/29/20	Guangdong	Zhanjiang
311	1/29/20	Guangdong	Zhanjiang
312	1/30/20	Guangdong	Guangzhou
313	1/30/20	Guangdong	Guangzhou
314	1/30/20	Guangdong	Guangzhou
315	1/30/20	Guangdong	Guangzhou
316	1/30/20	Guangdong	Guangzhou
317	1/30/20	Guangdong	Guangzhou
318	1/30/20	Guangdong	Guangzhou
319	1/30/20	Guangdong	Guangzhou
320	1/30/20	Guangdong	Guangzhou
321	1/30/20	Guangdong	Guangzhou
322	1/30/20	Guangdong	Guangzhou
323	1/30/20	Guangdong	Guangzhou
324	1/30/20	Guangdong	Guangzhou
325	1/30/20	Guangdong	Guangzhou
326	1/30/20	Guangdong	Guangzhou
327	1/30/20	Guangdong	Guangzhou
328	1/30/20	Guangdong	Guangzhou
329	1/30/20	Guangdong	Guangzhou
330	1/30/20	Guangdong	Guangzhou
331	1/30/20	Guangdong	Guangzhou
332	1/30/20	Guangdong	Guangzhou
333	1/30/20	Guangdong	Guangzhou
334	1/30/20	Guangdong	Guangzhou
335	1/30/20	Guangdong	Guangzhou
336	1/30/20	Guangdong	Guangzhou
337	1/30/20	Guangdong	Guangzhou
338	1/30/20	Guangdong	Guangzhou
339	1/30/20	Guangdong	Shenzhen
340	1/30/20	Guangdong	Shenzhen
341	1/30/20	Guangdong	Shenzhen
342	1/30/20	Guangdong	Shenzhen
343	1/30/20	Guangdong	Shenzhen
344	1/30/20	Guangdong	Shenzhen
345	1/30/20	Guangdong	Shenzhen
346	1/30/20	Guangdong	Shenzhen
347	1/30/20	Guangdong	Shenzhen
348	1/30/20	Guangdong	Shenzhen
349	1/30/20	Guangdong	Shenzhen
350	1/30/20	Guangdong	Shenzhen
351	1/30/20	Guangdong	Shenzhen
352	1/30/20	Guangdong	Shenzhen
353	1/30/20	Guangdong	Shenzhen
354	1/30/20	Guangdong	Shenzhen
355	1/30/20	Guangdong	Shenzhen
356	1/30/20	Guangdong	Shenzhen
357	1/30/20	Guangdong	Shenzhen
358	1/30/20	Guangdong	Shenzhen
359	1/30/20	Guangdong	Shenzhen
360	1/30/20	Guangdong	Shenzhen
361	1/30/20	Guangdong	Shenzhen
362	1/30/20	Guangdong	Shenzhen
363	1/30/20	Guangdong	Zhuhai
364	1/30/20	Guangdong	Zhuhai
365	1/30/20	Guangdong	Zhuhai
366	1/30/20	Guangdong	Zhuhai
367	1/30/20	Guangdong	Zhuhai
368	1/30/20	Guangdong	Zhuhai
369	1/30/20	Guangdong	Zhuhai
370	1/30/20	Guangdong	Zhuhai
371	1/30/20	Guangdong	Foshan
372	1/30/20	Guangdong	Foshan
373	1/30/20	Guangdong	Foshan
374	1/30/20	Guangdong	Foshan
375	1/30/20	Guangdong	Foshan
376	1/30/20	Guangdong	Foshan
377	1/30/20	Guangdong	Foshan
378	1/30/20	Guangdong	Shanwei
379	1/30/20	Guangdong	Shanwei
380	1/30/20	Guangdong	Dongguan
381	1/30/20	Guangdong	Dongguan
382	1/30/20	Guangdong	Dongguan
383	1/30/20	Guangdong	Dongguan
384	1/30/20	Guangdong	Dongguan
385	1/30/20	Guangdong	Dongguan
386	1/30/20	Guangdong	Dongguan
387	1/30/20	Guangdong	Dongguan
388	1/30/20	Guangdong	Dongguan
389	1/30/20	Guangdong	Zhongshan
390	1/30/20	Guangdong	Zhongshan
391	1/30/20	Guangdong	Zhanjiang
392	1/30/20	Guangdong	Zhanjiang
393	1/30/20	Guangdong	Zhaoqing
394	1/31/20	Guangdong	Shenzhen
395	1/31/20	Guangdong	Shenzhen
396	1/31/20	Guangdong	Shenzhen
397	1/31/20	Guangdong	Shenzhen
398	1/31/20	Guangdong	Shenzhen
399	1/31/20	Guangdong	Shenzhen
400	1/31/20	Guangdong	Shenzhen
401	1/31/20	Guangdong	Shenzhen
402	1/31/20	Guangdong	Shenzhen
403	1/31/20	Guangdong	Shenzhen
404	1/31/20	Guangdong	Shenzhen
405	1/31/20	Guangdong	Shenzhen
406	1/31/20	Guangdong	Shenzhen
407	1/31/20	Guangdong	Shenzhen
408	1/31/20	Guangdong	Shenzhen
409	1/31/20	Guangdong	Shenzhen
410	1/31/20	Guangdong	Shenzhen
411	1/31/20	Guangdong	Shenzhen
412	1/31/20	Guangdong	Shenzhen
413	1/31/20	Guangdong	Shenzhen
414	1/31/20	Guangdong	Shenzhen
415	1/31/20	Guangdong	Shenzhen
416	1/31/20	Guangdong	Shenzhen
417	1/31/20	Guangdong	Shenzhen
418	1/31/20	Guangdong	Shenzhen
419	1/31/20	Guangdong	Shenzhen
420	1/31/20	Guangdong	Shenzhen
421	1/31/20	Guangdong	Shenzhen
422	1/31/20	Guangdong	Shenzhen
423	1/31/20	Guangdong	Shenzhen
424	1/31/20	Guangdong	Shenzhen
425	1/31/20	Guangdong	Shenzhen
426	1/31/20	Guangdong	Shenzhen
427	1/31/20	Guangdong	Shenzhen
428	1/31/20	Guangdong	Shenzhen
429	1/31/20	Guangdong	Shenzhen
430	1/31/20	Guangdong	Shenzhen
431	1/31/20	Guangdong	Shenzhen
432	1/31/20	Guangdong	Shenzhen
433	1/31/20	Guangdong	Shenzhen
434	1/31/20	Guangdong	Shenzhen
435	1/31/20	Guangdong	Shenzhen
436	1/31/20	Guangdong	Shenzhen
437	1/31/20	Guangdong	Shenzhen
438	1/31/20	Guangdong	Shenzhen
439	1/31/20	Guangdong	Shenzhen
440	1/31/20	Guangdong	Shenzhen
441	1/31/20	Guangdong	Shenzhen
442	1/31/20	Guangdong	Shenzhen
443	1/31/20	Guangdong	Shenzhen
444	1/31/20	Guangdong	Shenzhen
445	1/31/20	Guangdong	Shenzhen
446	1/31/20	Guangdong	Shenzhen
447	1/31/20	Guangdong	Shenzhen
448	1/31/20	Guangdong	Shenzhen
449	1/31/20	Guangdong	Shenzhen
450	1/31/20	Guangdong	Shenzhen
451	1/31/20	Guangdong	Shenzhen
452	1/31/20	Guangdong	Shenzhen
453	1/31/20	Guangdong	Shenzhen
454	1/31/20	Guangdong	Guangzhou
455	1/31/20	Guangdong	Guangzhou
456	1/31/20	Guangdong	Guangzhou
457	1/31/20	Guangdong	Guangzhou
458	1/31/20	Guangdong	Guangzhou
459	1/31/20	Guangdong	Guangzhou
460	1/31/20	Guangdong	Guangzhou
461	1/31/20	Guangdong	Guangzhou
462	1/31/20	Guangdong	Guangzhou
463	1/31/20	Guangdong	Guangzhou
464	1/31/20	Guangdong	Guangzhou
465	1/31/20	Guangdong	Guangzhou
466	1/31/20	Guangdong	Guangzhou
467	1/31/20	Guangdong	Guangzhou
468	1/31/20	Guangdong	Guangzhou
469	1/31/20	Guangdong	Guangzhou
470	1/31/20	Guangdong	Guangzhou
471	1/31/20	Guangdong	Guangzhou
472	1/31/20	Guangdong	Guangzhou
473	1/31/20	Guangdong	Guangzhou
474	1/31/20	Guangdong	Guangzhou
475	1/31/20	Guangdong	Guangzhou
476	1/31/20	Guangdong	Guangzhou
477	1/31/20	Guangdong	Guangzhou
478	1/31/20	Guangdong	Guangzhou
479	1/31/20	Guangdong	Guangzhou
480	1/31/20	Guangdong	Guangzhou
481	1/31/20	Guangdong	Guangzhou
482	1/31/20	Guangdong	Guangzhou
483	1/31/20	Guangdong	Guangzhou
484	1/31/20	Guangdong	Guangzhou
485	1/31/20	Guangdong	Zhuhai
486	1/31/20	Guangdong	Zhuhai
487	1/31/20	Guangdong	Zhuhai
488	1/31/20	Guangdong	Zhuhai
489	1/31/20	Guangdong	Zhuhai
490	1/31/20	Guangdong	Zhuhai
491	1/31/20	Guangdong	Zhuhai
492	1/31/20	Guangdong	Zhuhai
493	1/31/20	Guangdong	Zhuhai
494	1/31/20	Guangdong	Zhuhai
495	1/31/20	Guangdong	Zhuhai
496	1/31/20	Guangdong	Zhuhai
497	1/31/20	Guangdong	Foshan
498	1/31/20	Guangdong	Foshan
499	1/31/20	Guangdong	Foshan
500	1/31/20	Guangdong	Foshan
501	1/31/20	Guangdong	Foshan
502	1/31/20	Guangdong	Foshan
503	1/31/20	Guangdong	Dongguan
504	1/31/20	Guangdong	Dongguan
505	1/31/20	Guangdong	Dongguan
506	1/31/20	Guangdong	Dongguan
507	1/31/20	Guangdong	Dongguan
508	1/31/20	Guangdong	Huizhou
509	1/31/20	Guangdong	Huizhou
510	1/31/20	Guangdong	Huizhou
511	1/31/20	Guangdong	Shantou
512	1/31/20	Guangdong	Shantou
513	1/31/20	Guangdong	Jiangmen
514	1/31/20	Guangdong	Jiangmen
515	1/31/20	Guangdong	Zhanjiang
516	1/31/20	Guangdong	Zhanjiang
517	1/31/20	Guangdong	Shanwei
518	1/31/20	Guangdong	Chaozhou
519	1/31/20	Guangdong	Chaozhou
520	1/31/20	Guangdong	Chaozhou
521	2/1/20	Guangdong	Guangzhou
522	2/1/20	Guangdong	Guangzhou
523	2/1/20	Guangdong	Guangzhou
524	2/1/20	Guangdong	Guangzhou
525	2/1/20	Guangdong	Guangzhou
526	2/1/20	Guangdong	Guangzhou
527	2/1/20	Guangdong	Guangzhou
528	2/1/20	Guangdong	Guangzhou
529	2/1/20	Guangdong	Guangzhou
530	2/1/20	Guangdong	Guangzhou
531	2/1/20	Guangdong	Guangzhou
532	2/1/20	Guangdong	Guangzhou
533	2/1/20	Guangdong	Guangzhou
534	2/1/20	Guangdong	Guangzhou
535	2/1/20	Guangdong	Guangzhou
536	2/1/20	Guangdong	Guangzhou
537	2/1/20	Guangdong	Guangzhou
538	2/1/20	Guangdong	Guangzhou
539	2/1/20	Guangdong	Guangzhou
540	2/1/20	Guangdong	Guangzhou
541	2/1/20	Guangdong	Guangzhou
542	2/1/20	Guangdong	Guangzhou
543	2/1/20	Guangdong	Guangzhou
544	2/1/20	Guangdong	Guangzhou
545	2/1/20	Guangdong	Guangzhou
546	2/1/20	Guangdong	Guangzhou
547	2/1/20	Guangdong	Guangzhou
548	2/1/20	Guangdong	Guangzhou
549	2/1/20	Guangdong	Guangzhou
550	2/1/20	Guangdong	Guangzhou
551	2/1/20	Guangdong	Guangzhou
552	2/1/20	Guangdong	Guangzhou
553	2/1/20	Guangdong	Guangzhou
554	2/1/20	Guangdong	Guangzhou
555	2/1/20	Guangdong	Guangzhou
556	2/1/20	Guangdong	Guangzhou
557	2/1/20	Guangdong	Guangzhou
558	2/1/20	Guangdong	Guangzhou
559	2/1/20	Guangdong	Shenzhen
560	2/1/20	Guangdong	Shenzhen
561	2/1/20	Guangdong	Shenzhen
562	2/1/20	Guangdong	Shenzhen
563	2/1/20	Guangdong	Shenzhen
564	2/1/20	Guangdong	Shenzhen
565	2/1/20	Guangdong	Shenzhen
566	2/1/20	Guangdong	Shenzhen
567	2/1/20	Guangdong	Shenzhen
568	2/1/20	Guangdong	Shenzhen
569	2/1/20	Guangdong	Shenzhen
570	2/1/20	Guangdong	Shenzhen
571	2/1/20	Guangdong	Shenzhen
572	2/1/20	Guangdong	Shenzhen
573	2/1/20	Guangdong	Shenzhen
574	2/1/20	Guangdong	Shenzhen
575	2/1/20	Guangdong	Shenzhen
576	2/1/20	Guangdong	Shenzhen
577	2/1/20	Guangdong	Shenzhen
578	2/1/20	Guangdong	Shenzhen
579	2/1/20	Guangdong	Shenzhen
580	2/1/20	Guangdong	Shenzhen
581	2/1/20	Guangdong	Shenzhen
582	2/1/20	Guangdong	Shenzhen
583	2/1/20	Guangdong	Shenzhen
584	2/1/20	Guangdong	Shenzhen
585	2/1/20	Guangdong	Dongguan
586	2/1/20	Guangdong	Dongguan
587	2/1/20	Guangdong	Dongguan
588	2/1/20	Guangdong	Dongguan
589	2/1/20	Guangdong	Dongguan
590	2/1/20	Guangdong	Dongguan
591	2/1/20	Guangdong	Zhuhai
592	2/1/20	Guangdong	Zhuhai
593	2/1/20	Guangdong	Zhuhai
594	2/1/20	Guangdong	Zhongshan
595	2/1/20	Guangdong	Zhongshan
596	2/1/20	Guangdong	Zhongshan
597	2/1/20	Guangdong	Huizhou
598	2/1/20	Guangdong	Huizhou
599	2/1/20	Guangdong	Huizhou
600	2/1/20	Guangdong	Zhaoqing
601	2/1/20	Guangdong	Zhanjiang
602	2/1/20	Guangdong	Shaoguan
603	2/1/20	Guangdong	Meizhou
604	2/1/20	Guangdong	Foshan
605	2/2/20	Guangdong	Shenzhen
606	2/2/20	Guangdong	Shenzhen
607	2/2/20	Guangdong	Shenzhen
608	2/2/20	Guangdong	Shenzhen
609	2/2/20	Guangdong	Shenzhen
610	2/2/20	Guangdong	Shenzhen
611	2/2/20	Guangdong	Shenzhen
612	2/2/20	Guangdong	Shenzhen
613	2/2/20	Guangdong	Shenzhen
614	2/2/20	Guangdong	Shenzhen
615	2/2/20	Guangdong	Shenzhen
616	2/2/20	Guangdong	Shenzhen
617	2/2/20	Guangdong	Shenzhen
618	2/2/20	Guangdong	Shenzhen
619	2/2/20	Guangdong	Shenzhen
620	2/2/20	Guangdong	Shenzhen
621	2/2/20	Guangdong	Shenzhen
622	2/2/20	Guangdong	Shenzhen
623	2/2/20	Guangdong	Shenzhen
624	2/2/20	Guangdong	Shenzhen
625	2/2/20	Guangdong	Shenzhen
626	2/2/20	Guangdong	Shenzhen
627	2/2/20	Guangdong	Shenzhen
628	2/2/20	Guangdong	Shenzhen
629	2/2/20	Guangdong	Shenzhen
630	2/2/20	Guangdong	Shenzhen
631	2/2/20	Guangdong	Shenzhen
632	2/2/20	Guangdong	Shenzhen
633	2/2/20	Guangdong	Shenzhen
634	2/2/20	Guangdong	Shenzhen
635	2/2/20	Guangdong	Guangzhou
636	2/2/20	Guangdong	Guangzhou
637	2/2/20	Guangdong	Guangzhou
638	2/2/20	Guangdong	Guangzhou
639	2/2/20	Guangdong	Guangzhou
640	2/2/20	Guangdong	Guangzhou
641	2/2/20	Guangdong	Guangzhou
642	2/2/20	Guangdong	Guangzhou
643	2/2/20	Guangdong	Guangzhou
644	2/2/20	Guangdong	Guangzhou
645	2/2/20	Guangdong	Guangzhou
646	2/2/20	Guangdong	Guangzhou
647	2/2/20	Guangdong	Guangzhou
648	2/2/20	Guangdong	Guangzhou
649	2/2/20	Guangdong	Zhuhai
650	2/2/20	Guangdong	Zhuhai
651	2/2/20	Guangdong	Zhuhai
652	2/2/20	Guangdong	Zhuhai
653	2/2/20	Guangdong	Zhuhai
654	2/2/20	Guangdong	Zhuhai
655	2/2/20	Guangdong	Zhuhai
656	2/2/20	Guangdong	Zhuhai
657	2/2/20	Guangdong	Zhuhai
658	2/2/20	Guangdong	Zhuhai
659	2/2/20	Guangdong	Huizhou
660	2/2/20	Guangdong	Huizhou
661	2/2/20	Guangdong	Huizhou
662	2/2/20	Guangdong	Huizhou
663	2/2/20	Guangdong	Huizhou
664	2/2/20	Guangdong	Zhongshan
665	2/2/20	Guangdong	Zhongshan
666	2/2/20	Guangdong	Zhongshan
667	2/2/20	Guangdong	Zhongshan
668	2/2/20	Guangdong	Foshan
669	2/2/20	Guangdong	Foshan
670	2/2/20	Guangdong	Foshan
671	2/2/20	Guangdong	Foshan
672	2/2/20	Guangdong	Dongguan
673	2/2/20	Guangdong	Dongguan
674	2/2/20	Guangdong	Dongguan
675	2/2/20	Guangdong	Dongguan
676	2/2/20	Guangdong	Shantou
677	2/2/20	Guangdong	Shantou
678	2/2/20	Guangdong	Shantou
679	2/2/20	Guangdong	Shanwei
680	2/2/20	Guangdong	Meizhou
681	2/2/20	Guangdong	Maoming
682	2/2/20	Guangdong	Jiangmen
683	2/2/20	Guangdong	Chaozhou
684	2/3/20	Guangdong	Shenzhen
685	2/3/20	Guangdong	Shenzhen
686	2/3/20	Guangdong	Shenzhen
687	2/3/20	Guangdong	Shenzhen
688	2/3/20	Guangdong	Shenzhen
689	2/3/20	Guangdong	Shenzhen
690	2/3/20	Guangdong	Shenzhen
691	2/3/20	Guangdong	Shenzhen
692	2/3/20	Guangdong	Shenzhen
693	2/3/20	Guangdong	Shenzhen
694	2/3/20	Guangdong	Shenzhen
695	2/3/20	Guangdong	Shenzhen
696	2/3/20	Guangdong	Shenzhen
697	2/3/20	Guangdong	Shenzhen
698	2/3/20	Guangdong	Shenzhen
699	2/3/20	Guangdong	Shenzhen
700	2/3/20	Guangdong	Shenzhen
701	2/3/20	Guangdong	Shenzhen
702	2/3/20	Guangdong	Shenzhen
703	2/3/20	Guangdong	Shenzhen
704	2/3/20	Guangdong	Shenzhen
705	2/3/20	Guangdong	Shenzhen
706	2/3/20	Guangdong	Shenzhen
707	2/3/20	Guangdong	Shenzhen
708	2/3/20	Guangdong	Shenzhen
709	2/3/20	Guangdong	Shenzhen
710	2/3/20	Guangdong	Shenzhen
711	2/3/20	Guangdong	Shenzhen
712	2/3/20	Guangdong	Shenzhen
713	2/3/20	Guangdong	Shenzhen
714	2/3/20	Guangdong	Shenzhen
715	2/3/20	Guangdong	Shenzhen
716	2/3/20	Guangdong	Shenzhen
717	2/3/20	Guangdong	Shenzhen
718	2/3/20	Guangdong	Shenzhen
719	2/3/20	Guangdong	Shenzhen
720	2/3/20	Guangdong	Shenzhen
721	2/3/20	Guangdong	Shenzhen
722	2/3/20	Guangdong	Shenzhen
723	2/3/20	Guangdong	Shenzhen
724	2/3/20	Guangdong	Shenzhen
725	2/3/20	Guangdong	Shenzhen
726	2/3/20	Guangdong	Shenzhen
727	2/3/20	Guangdong	Guangzhou
728	2/3/20	Guangdong	Guangzhou
729	2/3/20	Guangdong	Guangzhou
730	2/3/20	Guangdong	Guangzhou
731	2/3/20	Guangdong	Guangzhou
732	2/3/20	Guangdong	Guangzhou
733	2/3/20	Guangdong	Guangzhou
734	2/3/20	Guangdong	Guangzhou
735	2/3/20	Guangdong	Guangzhou
736	2/3/20	Guangdong	Guangzhou
737	2/3/20	Guangdong	Guangzhou
738	2/3/20	Guangdong	Guangzhou
739	2/3/20	Guangdong	Guangzhou
740	2/3/20	Guangdong	Guangzhou
741	2/3/20	Guangdong	Guangzhou
742	2/3/20	Guangdong	Guangzhou
743	2/3/20	Guangdong	Guangzhou
744	2/3/20	Guangdong	Guangzhou
745	2/3/20	Guangdong	Guangzhou
746	2/3/20	Guangdong	Guangzhou
747	2/3/20	Guangdong	Guangzhou
748	2/3/20	Guangdong	Guangzhou
749	2/3/20	Guangdong	Guangzhou
750	2/3/20	Guangdong	Guangzhou
751	2/3/20	Guangdong	Guangzhou
752	2/3/20	Guangdong	Guangzhou
753	2/3/20	Guangdong	Guangzhou
754	2/3/20	Guangdong	Zhuhai
755	2/3/20	Guangdong	Zhuhai
756	2/3/20	Guangdong	Zhuhai
757	2/3/20	Guangdong	Zhuhai
758	2/3/20	Guangdong	Zhuhai
759	2/3/20	Guangdong	Zhuhai
760	2/3/20	Guangdong	Zhuhai
761	2/3/20	Guangdong	Zhuhai
762	2/3/20	Guangdong	Zhuhai
763	2/3/20	Guangdong	Zhuhai
764	2/3/20	Guangdong	Zhuhai
765	2/3/20	Guangdong	Zhuhai
766	2/3/20	Guangdong	Zhuhai
767	2/3/20	Guangdong	Zhongshan
768	2/3/20	Guangdong	Zhongshan
769	2/3/20	Guangdong	Zhongshan
770	2/3/20	Guangdong	Zhongshan
771	2/3/20	Guangdong	Zhongshan
772	2/3/20	Guangdong	Zhongshan
773	2/3/20	Guangdong	Dongguan
774	2/3/20	Guangdong	Dongguan
775	2/3/20	Guangdong	Dongguan
776	2/3/20	Guangdong	Dongguan
777	2/3/20	Guangdong	Dongguan
778	2/3/20	Guangdong	Dongguan
779	2/3/20	Guangdong	Zhaoqing
780	2/3/20	Guangdong	Zhaoqing
781	2/3/20	Guangdong	Zhaoqing
782	2/3/20	Guangdong	Foshan
783	2/3/20	Guangdong	Foshan
784	2/3/20	Guangdong	Foshan
785	2/3/20	Guangdong	Yangjiang
786	2/3/20	Guangdong	Yangjiang
787	2/3/20	Guangdong	Qingyuan
788	2/3/20	Guangdong	Qingyuan
789	2/3/20	Guangdong	Meizhou
790	2/3/20	Guangdong	Meizhou
791	2/3/20	Guangdong	Jiangmen
792	2/3/20	Guangdong	Jiangmen
793	2/3/20	Guangdong	Zhanjiang
794	2/3/20	Guangdong	Shaoguan
795	2/3/20	Guangdong	Shantou
796	2/3/20	Guangdong	Maoming
797	2/3/20	Guangdong	Huizhou
1	1/20/20	Beijing	Beijing	DaXing	Beijing			1
2	1/20/20	Beijing	Beijing	DaXing	Beijing			1
3	1/20/20	Beijing	Beijing	ChangPing	Beijing			1
4	1/20/20	Beijing	Beijing	ChangPing	Beijing			1
5	1/20/20	Beijing	Beijing		Wuhan			1
6	1/21/20	Beijing	Beijing	FengTai	Beijing	37	M	1				1/10/20	1/11/20	1/14/20	Fever	1/20/20
7	1/21/20	Beijing	Beijing	HaiDian	Beijing	39	M	1				1/3/20	1/4/20	1/9/20	Fever	1/14/20
8	1/21/20	Beijing	Beijing	XiCheng	Beijing	56	M	1				1/8/20	1/16/20	1/16/20	Fever & Respiratory	1/20/20
9	1/21/20	Beijing	Beijing	Tongzhou	Beijing	18	F	1				1/12/20	1/17/20	1/19/20	Fever & Respiratory	1/20/20
10	1/21/20	Beijing	Beijing	HaiDian	Beijing	32	F	1				1/13/20	1/17/20	1/16/20	Respiratory	1/20/20
11	1/22/20	Beijing	Beijing	ShiJingShan	Beijing	45	M	1				1/11/20	1/14/20	1/19/20	Fever	1/21/20
12	1/22/20	Beijing	Beijing	XiCheng	Beijing	42	M	1				1/11/20	1/19/20	1/20/20	Fever	1/20/20
13	1/22/20	Beijing	Beijing		Wuhan	33	F	1							Fever	1/20/20
14	1/22/20	Beijing	Beijing	ChaoYang	Wuhan	33	F	1					1/18/20		Fever	1/20/20
15	1/23/20	Beijing	Beijing			50	M	1	0					1/13/20		1/21/20	1
16	1/23/20	Beijing	Beijing			35	M	1	0					1/19/20		1/21/20
17	1/23/20	Beijing	Beijing			36	M	1	0					1/19/20		1/21/20
18	1/23/20	Beijing	Beijing			37	M	1	1					1/17/20		1/19/20
19	1/23/20	Beijing	Beijing			23	F	1	1					1/14/20		1/21/20
20	1/23/20	Beijing	Beijing			33	F	1	1					1/17/20		1/17/20
21	1/23/20	Beijing	Beijing			49	M	1	0					1/18/20		1/21/20
22	1/23/20	Beijing	Beijing			55	F	1	0					1/18/20		1/21/20
23	1/23/20	Beijing	Beijing			44	M	1	0					1/18/20		1/22/20
24	1/23/20	Beijing	Beijing			65	M	1	0					1/22/20		1/22/20
25	1/23/20	Beijing	Beijing			21	M	1	1					1/19/20		1/19/20
26	1/23/20	Beijing	Beijing			41	M	1	0					1/20/20		1/21/20
27	1/24/20	Beijing	Beijing
28	1/24/20	Beijing	Beijing
29	1/24/20	Beijing	Beijing
30	1/24/20	Beijing	Beijing			40	F	1	0					1/17/20		1/23/20
31	1/24/20	Beijing	Beijing			35	M	1	0					1/14/20		1/15/20
32	1/24/20	Beijing	Beijing			29	F	1	0					1/22/20		1/22/20
33	1/24/20	Beijing	Beijing			42	M	1	0					1/22/20		1/23/20
34	1/24/20	Beijing	Beijing			55	M	1	0					1/18/20		1/22/20
35	1/24/20	Beijing	Beijing			50	M	1	0					1/15/20		1/23/20
36	1/24/20	Beijing	Beijing			55	F	1	0					1/18/20		1/23/20
37	1/25/20	Beijing	Beijing			36	F	1	0					1/22/20		1/22/20
38	1/25/20	Beijing	Beijing			44	F	1	0					1/10/20		1/23/20
39	1/25/20	Beijing	Beijing			45	M	0	1					1/12/20		1/18/20
40	1/25/20	Beijing	Beijing			42	M	1	0					1/22/20		1/23/20
41	1/25/20	Beijing	Beijing			37	M	0	1					1/18/20		1/20/20
42	1/25/20	Beijing	Beijing			31	F	1	0					1/21/20		1/24/20
43	1/25/20	Beijing	Beijing			61	F	1	0					1/23/20		1/23/20
44	1/25/20	Beijing	Beijing			47	M	1	0					1/22/20		1/24/20
45	1/25/20	Beijing	Beijing			63	M	1	0					1/21/20		1/23/20
46	1/25/20	Beijing	Beijing			56	F	1	0					1/24/20		1/24/20
47	1/25/20	Beijing	Beijing			43	M	1	0					1/23/20		1/24/20
48	1/25/20	Beijing	Beijing			17	F	1	0					1/22/20		1/24/20
49	1/25/20	Beijing	Beijing			33	F	1	0					1/18/20		1/18/20
50	1/25/20	Beijing	Beijing			78	F	1	0					1/24/20		1/24/20
51	1/25/20	Beijing	Beijing			32	M	1	0					1/22/20		1/24/20
52	1/26/20	Beijing	Beijing		Beijing					1
53	1/26/20	Beijing	Beijing		Beijing					1
54	1/26/20	Beijing	Beijing		Beijing					1
55	1/26/20	Beijing	Beijing
56	1/26/20	Beijing	Beijing
57	1/26/20	Beijing	Beijing
58	1/26/20	Beijing	Beijing
59	1/26/20	Beijing	Beijing
60	1/26/20	Beijing	Beijing
61	1/26/20	Beijing	Beijing
62	1/26/20	Beijing	Beijing
63	1/26/20	Beijing	Beijing
64	1/26/20	Beijing	Beijing			1	F
65	1/26/20	Beijing	Beijing
66	1/26/20	Beijing	Beijing
67	1/26/20	Beijing	Beijing							1
68	1/26/20	Beijing	Beijing							1
69	1/27/20	Beijing	Beijing			35	M	0	1					1/18/20		1/21/20
70	1/27/20	Beijing	Beijing			4	F	0	0					1/25/20		1/25/20
71	1/27/20	Beijing	Beijing			38	M	1	0					1/22/20		1/25/20
72	1/27/20	Beijing	Beijing			69	F	1	0					1/10/20		1/22/20
73	1/27/20	Beijing	Beijing			69	M	1	0					1/23/20		1/25/20
74	1/27/20	Beijing	Beijing			34	M	0	0	1				1/25/20		1/25/20
75	1/27/20	Beijing	Beijing			62	M	1	0					1/22/20		1/25/20
76	1/27/20	Beijing	Beijing			63	F	1	0					1/22/20		1/25/20
77	1/27/20	Beijing	Beijing			19	F	1	0					1/24/20		1/26/20
78	1/27/20	Beijing	Beijing			46	M	1	0					1/24/20		1/25/20
79	1/27/20	Beijing	Beijing			16	M	1	0					1/24/20		1/25/20
80	1/27/20	Beijing	Beijing			42	F	1	0					1/21/20		1/25/20
81	1/28/20	Beijing	Beijing			47	F							1/25/20		1/25/20
82	1/28/20	Beijing	Beijing			60	F							1/26/20		1/27/20
83	1/28/20	Beijing	Beijing			40	F							1/18/20		1/23/20
84	1/28/20	Beijing	Beijing			46	M							1/19/20		1/23/20
85	1/28/20	Beijing	Beijing			15	F							1/27/20		1/27/20
86	1/28/20	Beijing	Beijing			44	F							1/22/20		1/23/20
87	1/28/20	Beijing	Beijing			62	F							1/20/20		1/23/20
88	1/28/20	Beijing	Beijing			37	F							1/24/20		1/26/20
89	1/28/20	Beijing	Beijing			70	M							1/24/20		1/26/20
90	1/28/20	Beijing	Beijing			63	F							1/21/20		1/26/20
91	1/28/20	Beijing	Beijing			47	F							1/23/20		1/23/20		In 11 cases, 5 traveled to Wuhan and 7 are close contacts.
92	1/29/20	Beijing	Beijing			80	M							1/14/20		1/26/20
93	1/29/20	Beijing	Beijing			46	M							1/24/20		1/26/20
94	1/29/20	Beijing	Beijing			30	F							1/27/20		1/27/20
95	1/29/20	Beijing	Beijing			46	M							1/21/20		1/27/20
96	1/29/20	Beijing	Beijing			60	F							1/22/20		1/22/20
97	1/29/20	Beijing	Beijing			86	F							1/22/20		1/22/20
98	1/29/20	Beijing	Beijing			41	F							1/26/20		1/26/20
99	1/29/20	Beijing	Beijing			2	M							1/27/20		1/27/20
100	1/29/20	Beijing	Beijing			16	M							1/23/20		1/26/20
101	1/29/20	Beijing	Beijing			56	M							1/24/20		1/26/20
102	1/29/20	Beijing	Beijing			54	F							1/25/20		1/26/20		In 11 cases, 7 traveled and 7 are close contacts.
103	1/29/20	Beijing	Beijing			28	M							1/23/20		1/26/20
104	1/29/20	Beijing	Beijing			44	F							1/21/20		1/25/20
105	1/29/20	Beijing	Beijing			33	M							1/16/20		1/27/20
106	1/29/20	Beijing	Beijing			49	M							1/25/20		1/28/20
107	1/29/20	Beijing	Beijing			80	M							1/22/20		1/27/20
108	1/29/20	Beijing	Beijing			45	F							1/23/20		1/27/20
109	1/29/20	Beijing	Beijing			45	M							1/23/20		1/27/20
110	1/29/20	Beijing	Beijing			77	M							1/26/20		1/27/20
111	1/29/20	Beijing	Beijing			25	F							1/27/20		1/27/20		In 9 cases, 7 traveled and 2 are close contacts.
112	1/30/20	Beijing	Beijing			73	M							1/27/20		1/28/20
113	1/30/20	Beijing	Beijing			37	M							1/23/20		1/24/20
114	1/30/20	Beijing	Beijing			21	F							1/25/20		1/28/20
115	1/30/20	Beijing	Beijing			54	F							1/24/20		1/27/20
116	1/30/20	Beijing	Beijing			30	M							1/24/20		1/29/20
117	1/30/20	Beijing	Beijing			32	F							1/24/20		1/29/20
118	1/30/20	Beijing	Beijing			1	M							1/24/20		1/29/20
119	1/30/20	Beijing	Beijing			76	F							1/18/20		1/28/20
120	1/30/20	Beijing	Beijing			37	M							1/27/20		1/28/20
121	1/30/20	Beijing	Beijing			62	F							1/26/20		1/28/20		In 7 cases, 2 traveled and 5 are close contacts
122	1/30/20	Beijing	Beijing			58	M							1/28/20		1/28/20
123	1/30/20	Beijing	Beijing			51	F							1/23/20		1/27/20
124	1/30/20	Beijing	Beijing			30	F							1/25/20		1/29/20
125	1/30/20	Beijing	Beijing			29	F							1/28/20		1/28/20
126	1/30/20	Beijing	Beijing			50	F							1/29/20		1/29/20
127	1/30/20	Beijing	Beijing			86	F							1/24/20		1/29/20
128	1/30/20	Beijing	Beijing			84	F							1/28/20		1/28/20
129	1/30/20	Beijing	Beijing			35	M							1/21/20		1/29/20
130	1/30/20	Beijing	Beijing			56	M							1/20/20		1/28/20
131	1/30/20	Beijing	Beijing			57	F							1/18/20		1/28/20
132	1/30/20	Beijing	Beijing			63	F							1/26/20		1/28/20		In 11 cases, 7 traveled and 5 are close contacts
133	1/31/20	Beijing	Beijing			25	F							1/29/20		1/29/20
134	1/31/20	Beijing	Beijing			73	M							1/28/20		1/28/20
135	1/31/20	Beijing	Beijing			69	F							1/27/20		1/27/20
136	1/31/20	Beijing	Beijing			38	F							1/27/20		1/29/20
137	1/31/20	Beijing	Beijing			64	F							1/28/20		1/29/20
138	1/31/20	Beijing	Beijing			63	M							1/29/20		1/30/20
139	1/31/20	Beijing	Beijing			42	M							1/27/20		1/27/20		In 7 cases, 6 traveled and 5 are close contacts
140	1/31/20	Beijing	Beijing			58	F							1/28/20		1/29/20
141	1/31/20	Beijing	Beijing			40	M							1/29/20		1/30/20
142	1/31/20	Beijing	Beijing			35	M							1/25/20		1/26/20
143	1/31/20	Beijing	Beijing			60	F							1/29/20		1/29/20
144	1/31/20	Beijing	Beijing			67	F							1/22/20		1/28/20
145	1/31/20	Beijing	Beijing			63	F							1/27/20		1/27/20
146	1/31/20	Beijing	Beijing			82	M							1/29/20		1/30/20
147	1/31/20	Beijing	Beijing			50	M							1/23/20		1/29/20
148	1/31/20	Beijing	Beijing			19	M							1/23/20		1/29/20
149	1/31/20	Beijing	Beijing			47	M							1/22/20		1/23/20
150	1/31/20	Beijing	Beijing			67	F							1/29/20		1/30/20
151	1/31/20	Beijing	Beijing			38	M							1/29/20		1/29/20
152	1/31/20	Beijing	Beijing			65	M							1/29/20		1/29/20
153	1/31/20	Beijing	Beijing			6	F							1/24/20		1/29/20
154	1/31/20	Beijing	Beijing			32	F							1/24/20		1/31/20
155	1/31/20	Beijing	Beijing			37	M							1/25/20		1/30/20
156	1/31/20	Beijing	Beijing			53	F							1/22/20		1/29/20		In 17 cases, 11 traveled and 12 are close contacts
157	2/1/20	Beijing	Beijing			51	F							1/22/20		1/30/20
158	2/1/20	Beijing	Beijing			89	M							1/30/20		1/30/20
159	2/1/20	Beijing	Beijing			31	F							1/28/20		1/28/20
160	2/1/20	Beijing	Beijing			31	M							1/24/20		1/24/20
161	2/1/20	Beijing	Beijing			61	M							1/29/20		1/30/20
162	2/1/20	Beijing	Beijing			36	M							1/29/20		1/30/20
163	2/1/20	Beijing	Beijing			36	M							1/29/20		1/29/20
164	2/1/20	Beijing	Beijing			65	M							1/29/20		1/30/20
165	2/1/20	Beijing	Beijing			63	F							1/29/20		1/30/20
166	2/1/20	Beijing	Beijing			36	F							1/29/20		1/30/20
167	2/1/20	Beijing	Beijing			10	F							1/29/20		1/30/20
168	2/1/20	Beijing	Beijing			65	M							1/24/20		1/28/20		In 12 cases, 10 traveled and 4 are close contacts
169	2/1/20	Beijing	Beijing			57	F							1/25/20		1/30/20
170	2/1/20	Beijing	Beijing			31	F							1/28/20		1/30/20
171	2/1/20	Beijing	Beijing			52	M							1/25/20		1/30/20
172	2/1/20	Beijing	Beijing			59	F							1/30/20		1/31/20
173	2/1/20	Beijing	Beijing			29	F							1/30/20		1/30/20
174	2/1/20	Beijing	Beijing			30	M							1/30/20		1/30/20
175	2/1/20	Beijing	Beijing			77	M							1/25/20		1/27/20
176	2/1/20	Beijing	Beijing			1	M							1/29/20		1/29/20
177	2/1/20	Beijing	Beijing			34	F							1/11/20		1/31/20
178	2/1/20	Beijing	Beijing			61	F							1/26/20		2/1/20
179	2/1/20	Beijing	Beijing			59	M							1/27/20		1/30/20
180	2/1/20	Beijing	Beijing			56	F							1/23/20		1/30/20
181	2/1/20	Beijing	Beijing			28	F							1/28/20		1/31/20
182	2/1/20	Beijing	Beijing			61	M							1/24/20		1/25/20
183	2/1/20	Beijing	Beijing			35	M							1/29/20		2/1/20		In 15 cases, 11 traveled and 4 are close contacts
184	2/2/20	Beijing	Beijing			42	F							1/30/20		1/30/20
185	2/2/20	Beijing	Beijing			20	M							1/30/20		1/31/20
186	2/2/20	Beijing	Beijing			44	F							1/31/20		2/1/20
187	2/2/20	Beijing	Beijing			75	M							1/27/20		1/31/20
188	2/2/20	Beijing	Beijing			43	F							1/30/20		1/31/20
189	2/2/20	Beijing	Beijing			66	M							1/28/20		1/28/20
190	2/2/20	Beijing	Beijing			44	M							1/29/20		1/31/20
191	2/2/20	Beijing	Beijing			39	F							1/30/20		1/30/20		In 8 cases, 4 traveled and 4 are close contacts
192	2/2/20	Beijing	Beijing
193	2/2/20	Beijing	Beijing
194	2/2/20	Beijing	Beijing
195	2/2/20	Beijing	Beijing
196	2/2/20	Beijing	Beijing
197	2/2/20	Beijing	Beijing
198	2/2/20	Beijing	Beijing
199	2/2/20	Beijing	Beijing
200	2/2/20	Beijing	Beijing
201	2/2/20	Beijing	Beijing
202	2/2/20	Beijing	Beijing
203	2/2/20	Beijing	Beijing
204	2/2/20	Beijing	Beijing
205	2/2/20	Beijing	Beijing
206	2/2/20	Beijing	Beijing
207	2/2/20	Beijing	Beijing
208	2/2/20	Beijing	Beijing
209	2/2/20	Beijing	Beijing
210	2/2/20	Beijing	Beijing
211	2/2/20	Beijing	Beijing
212	2/2/20	Beijing	Beijing															In 24 cases, 11 traveled and 12 are close contacts
213	2/3/20	Beijing	Beijing
214	2/3/20	Beijing	Beijing
215	2/3/20	Beijing	Beijing
216	2/3/20	Beijing	Beijing
217	2/3/20	Beijing	Beijing
218	2/3/20	Beijing	Beijing
219	2/3/20	Beijing	Beijing
220	2/3/20	Beijing	Beijing
221	2/3/20	Beijing	Beijing
222	2/3/20	Beijing	Beijing
223	2/3/20	Beijing	Beijing
224	2/3/20	Beijing	Beijing
225	2/3/20	Beijing	Beijing
226	2/3/20	Beijing	Beijing
227	2/3/20	Beijing	Beijing
228	2/3/20	Beijing	Beijing															In 16 cases, 6 traveled and 10 are close contacts
1	1/20/20	Shanghai	Shanghai		Wuhan	56	F	1					1/12/20	1/12/20	Fever & Fatigue	1/15/20
2	1/20/20	Shanghai	Shanghai		Shanghai	35	M	1				1/8/20	1/11/20	1/11/20		1/16/20
3	1/21/20	Shanghai	Shanghai		Wuhan			1
4	1/21/20	Shanghai	Shanghai		Wuhan			1
5	1/21/20	Shanghai	Shanghai		Shanghai			1
6	1/21/20	Shanghai	Shanghai		Shanghai			0		1
7	1/21/20	Shanghai	Shanghai		Shanghai		M	1
8	1/21/20	Shanghai	Shanghai		Shanghai		M	1
9	1/21/20	Shanghai	Shanghai		Shanghai		M	1
10	1/22/20	Shanghai	Shanghai			88	M	1									1
11	1/22/20	Shanghai	Shanghai				M	1
12	1/22/20	Shanghai	Shanghai				M	1
13	1/22/20	Shanghai	Shanghai				M	1
14	1/22/20	Shanghai	Shanghai				F	1
15	1/22/20	Shanghai	Shanghai				F	1
16	1/22/20	Shanghai	Shanghai				F	1
17	1/23/20	Shanghai	Shanghai			68	M
18	1/23/20	Shanghai	Shanghai
19	1/23/20	Shanghai	Shanghai
20	1/23/20	Shanghai	Shanghai
21	1/24/20	Shanghai	Shanghai
22	1/24/20	Shanghai	Shanghai
23	1/24/20	Shanghai	Shanghai
24	1/24/20	Shanghai	Shanghai
25	1/24/20	Shanghai	Shanghai
26	1/24/20	Shanghai	Shanghai
27	1/24/20	Shanghai	Shanghai
28	1/24/20	Shanghai	Shanghai
29	1/24/20	Shanghai	Shanghai
30	1/24/20	Shanghai	Shanghai
31	1/24/20	Shanghai	Shanghai
32	1/24/20	Shanghai	Shanghai
33	1/24/20	Shanghai	Shanghai
34	1/25/20	Shanghai	Shanghai
35	1/25/20	Shanghai	Shanghai
36	1/25/20	Shanghai	Shanghai
37	1/25/20	Shanghai	Shanghai
38	1/25/20	Shanghai	Shanghai
39	1/25/20	Shanghai	Shanghai
40	1/25/20	Shanghai	Shanghai
41	1/26/20	Shanghai	Shanghai
42	1/26/20	Shanghai	Shanghai
43	1/26/20	Shanghai	Shanghai
44	1/26/20	Shanghai	Shanghai
45	1/26/20	Shanghai	Shanghai
46	1/26/20	Shanghai	Shanghai
47	1/26/20	Shanghai	Shanghai
48	1/26/20	Shanghai	Shanghai
49	1/26/20	Shanghai	Shanghai
50	1/26/20	Shanghai	Shanghai
51	1/26/20	Shanghai	Shanghai
52	1/26/20	Shanghai	Shanghai
53	1/26/20	Shanghai	Shanghai															As 1/26/20, 12 close contacts got infected.
54	1/27/20	Shanghai	Shanghai					1
55	1/27/20	Shanghai	Shanghai					1
56	1/27/20	Shanghai	Shanghai					1
57	1/27/20	Shanghai	Shanghai					1
58	1/27/20	Shanghai	Shanghai					1
59	1/27/20	Shanghai	Shanghai					1
60	1/27/20	Shanghai	Shanghai					1
61	1/27/20	Shanghai	Shanghai					1
62	1/27/20	Shanghai	Shanghai					1
63	1/27/20	Shanghai	Shanghai					0		1
64	1/27/20	Shanghai	Shanghai					0		1
65	1/27/20	Shanghai	Shanghai					0		1
66	1/27/20	Shanghai	Shanghai					0		1								As 1/27/20, 16 close contacts got infected.
67	1/28/20	Shanghai	Shanghai
68	1/28/20	Shanghai	Shanghai
69	1/28/20	Shanghai	Shanghai
70	1/28/20	Shanghai	Shanghai
71	1/28/20	Shanghai	Shanghai
72	1/28/20	Shanghai	Shanghai
73	1/28/20	Shanghai	Shanghai
74	1/28/20	Shanghai	Shanghai
75	1/28/20	Shanghai	Shanghai
76	1/28/20	Shanghai	Shanghai
77	1/28/20	Shanghai	Shanghai
78	1/28/20	Shanghai	Shanghai
79	1/28/20	Shanghai	Shanghai
80	1/28/20	Shanghai	Shanghai
81	1/29/20	Shanghai	Shanghai
82	1/29/20	Shanghai	Shanghai
83	1/29/20	Shanghai	Shanghai
84	1/29/20	Shanghai	Shanghai
85	1/29/20	Shanghai	Shanghai
86	1/29/20	Shanghai	Shanghai
87	1/29/20	Shanghai	Shanghai
88	1/29/20	Shanghai	Shanghai
89	1/29/20	Shanghai	Shanghai
90	1/29/20	Shanghai	Shanghai
91	1/29/20	Shanghai	Shanghai
92	1/29/20	Shanghai	Shanghai
93	1/29/20	Shanghai	Shanghai
94	1/29/20	Shanghai	Shanghai
95	1/29/20	Shanghai	Shanghai
96	1/29/20	Shanghai	Shanghai
97	1/29/20	Shanghai	Shanghai
98	1/29/20	Shanghai	Shanghai
99	1/29/20	Shanghai	Shanghai
100	1/29/20	Shanghai	Shanghai
101	1/29/20	Shanghai	Shanghai
102	1/30/20	Shanghai	Shanghai
103	1/30/20	Shanghai	Shanghai
104	1/30/20	Shanghai	Shanghai
105	1/30/20	Shanghai	Shanghai
106	1/30/20	Shanghai	Shanghai
107	1/30/20	Shanghai	Shanghai
108	1/30/20	Shanghai	Shanghai
109	1/30/20	Shanghai	Shanghai
110	1/30/20	Shanghai	Shanghai
111	1/30/20	Shanghai	Shanghai
112	1/30/20	Shanghai	Shanghai
113	1/30/20	Shanghai	Shanghai
114	1/30/20	Shanghai	Shanghai
115	1/30/20	Shanghai	Shanghai
116	1/30/20	Shanghai	Shanghai
117	1/30/20	Shanghai	Shanghai
118	1/30/20	Shanghai	Shanghai
119	1/30/20	Shanghai	Shanghai
120	1/30/20	Shanghai	Shanghai
121	1/30/20	Shanghai	Shanghai
122	1/30/20	Shanghai	Shanghai
123	1/30/20	Shanghai	Shanghai
124	1/30/20	Shanghai	Shanghai
125	1/30/20	Shanghai	Shanghai
126	1/30/20	Shanghai	Shanghai
127	1/30/20	Shanghai	Shanghai
128	1/30/20	Shanghai	Shanghai
129	1/31/20	Shanghai	Shanghai
130	1/31/20	Shanghai	Shanghai
131	1/31/20	Shanghai	Shanghai
132	1/31/20	Shanghai	Shanghai
133	1/31/20	Shanghai	Shanghai
134	1/31/20	Shanghai	Shanghai
135	1/31/20	Shanghai	Shanghai
136	1/31/20	Shanghai	Shanghai
137	1/31/20	Shanghai	Shanghai
138	1/31/20	Shanghai	Shanghai
139	1/31/20	Shanghai	Shanghai
140	1/31/20	Shanghai	Shanghai
141	1/31/20	Shanghai	Shanghai
142	1/31/20	Shanghai	Shanghai
143	1/31/20	Shanghai	Shanghai
144	1/31/20	Shanghai	Shanghai
145	1/31/20	Shanghai	Shanghai
146	1/31/20	Shanghai	Shanghai
147	1/31/20	Shanghai	Shanghai
148	1/31/20	Shanghai	Shanghai
149	1/31/20	Shanghai	Shanghai
150	1/31/20	Shanghai	Shanghai
151	1/31/20	Shanghai	Shanghai
152	1/31/20	Shanghai	Shanghai
153	1/31/20	Shanghai	Shanghai
154	2/1/20	Shanghai	Shanghai
155	2/1/20	Shanghai	Shanghai
156	2/1/20	Shanghai	Shanghai
157	2/1/20	Shanghai	Shanghai
158	2/1/20	Shanghai	Shanghai
159	2/1/20	Shanghai	Shanghai
160	2/1/20	Shanghai	Shanghai
161	2/1/20	Shanghai	Shanghai
162	2/1/20	Shanghai	Shanghai
163	2/1/20	Shanghai	Shanghai
164	2/1/20	Shanghai	Shanghai
165	2/1/20	Shanghai	Shanghai
166	2/1/20	Shanghai	Shanghai
167	2/1/20	Shanghai	Shanghai
168	2/1/20	Shanghai	Shanghai
169	2/1/20	Shanghai	Shanghai
170	2/1/20	Shanghai	Shanghai
171	2/1/20	Shanghai	Shanghai
172	2/1/20	Shanghai	Shanghai
173	2/1/20	Shanghai	Shanghai
174	2/1/20	Shanghai	Shanghai
175	2/1/20	Shanghai	Shanghai
176	2/1/20	Shanghai	Shanghai
177	2/1/20	Shanghai	Shanghai
178	2/2/20	Shanghai	Shanghai
179	2/2/20	Shanghai	Shanghai
180	2/2/20	Shanghai	Shanghai
181	2/2/20	Shanghai	Shanghai
182	2/2/20	Shanghai	Shanghai
183	2/2/20	Shanghai	Shanghai
184	2/2/20	Shanghai	Shanghai
185	2/2/20	Shanghai	Shanghai
186	2/2/20	Shanghai	Shanghai
187	2/2/20	Shanghai	Shanghai
188	2/2/20	Shanghai	Shanghai
189	2/2/20	Shanghai	Shanghai
190	2/2/20	Shanghai	Shanghai
191	2/2/20	Shanghai	Shanghai
192	2/2/20	Shanghai	Shanghai
193	2/2/20	Shanghai	Shanghai
194	2/3/20	Shanghai	Shanghai
195	2/3/20	Shanghai	Shanghai
196	2/3/20	Shanghai	Shanghai
197	2/3/20	Shanghai	Shanghai
198	2/3/20	Shanghai	Shanghai
199	2/3/20	Shanghai	Shanghai
200	2/3/20	Shanghai	Shanghai
201	2/3/20	Shanghai	Shanghai
202	2/3/20	Shanghai	Shanghai
203	2/3/20	Shanghai	Shanghai
204	2/3/20	Shanghai	Shanghai
205	2/3/20	Shanghai	Shanghai
206	2/3/20	Shanghai	Shanghai
207	2/3/20	Shanghai	Shanghai
208	2/3/20	Shanghai	Shanghai
1	1/21/20	Zhejiang	Wenzhou		Wuhan	46	M	1					1/3/20	1/4/20	Fever	1/17/20
2	1/21/20	Zhejiang	Wenzhou					1
3	1/21/20	Zhejiang	Hangzhou					1
4	1/21/20	Zhejiang	Zhoushan					1
5	1/21/20	Zhejiang	Taizhou					1
6	1/22/20	Zhejiang	Ningbo					1
7	1/22/20	Zhejiang	Ningbo					1
8	1/22/20	Zhejiang	Ningbo					1
9	1/22/20	Zhejiang	Wenzhou					1
10	1/22/20	Zhejiang	Wenzhou					1
11	1/23/20	Zhejiang	Hangzhou					1
12	1/23/20	Zhejiang	Hangzhou					1
13	1/23/20	Zhejiang	Hangzhou					1
14	1/23/20	Zhejiang	Hangzhou					1
15	1/23/20	Zhejiang	Hangzhou					1
16	1/23/20	Zhejiang	Ningbo					1
17	1/23/20	Zhejiang	Ningbo					1
18	1/23/20	Zhejiang	Wenzhou					1
19	1/23/20	Zhejiang	Wenzhou					1
20	1/23/20	Zhejiang	Shaoxing					1
21	1/23/20	Zhejiang	Jinhua					1
22	1/23/20	Zhejiang	Quzhou					1
23	1/23/20	Zhejiang	Taizhou					1
24	1/23/20	Zhejiang	Taizhou					1
25	1/23/20	Zhejiang	Taizhou					1
26	1/23/20	Zhejiang	Taizhou					1
27	1/23/20	Zhejiang	Taizhou					1
28	1/23/20	Zhejiang	Jiaxing
29	1/23/20	Zhejiang	Jiaxing
30	1/23/20	Zhejiang	Jiaxing
31	1/23/20	Zhejiang	Quzhou
32	1/23/20	Zhejiang	Taizhou
33	1/23/20	Zhejiang	Taizhou
34	1/23/20	Zhejiang	Taizhou
35	1/23/20	Zhejiang	Taizhou
36	1/23/20	Zhejiang	Taizhou
37	1/23/20	Zhejiang	Taizhou
38	1/23/20	Zhejiang	Taizhou
39	1/23/20	Zhejiang	Taizhou
40	1/23/20	Zhejiang	Taizhou
41	1/23/20	Zhejiang	Taizhou
42	1/23/20	Zhejiang	Taizhou
43	1/23/20	Zhejiang	Taizhou
44	1/24/20	Zhejiang	Hangzhou
45	1/24/20	Zhejiang	Hangzhou
46	1/24/20	Zhejiang	Hangzhou
47	1/24/20	Zhejiang	Hangzhou
48	1/24/20	Zhejiang	Hangzhou
49	1/24/20	Zhejiang	Hangzhou
50	1/24/20	Zhejiang	Ningbo
51	1/24/20	Zhejiang	Wenzhou
52	1/24/20	Zhejiang	Wenzhou
53	1/24/20	Zhejiang	Wenzhou
54	1/24/20	Zhejiang	Wenzhou
55	1/24/20	Zhejiang	Jiaxing
56	1/24/20	Zhejiang	Shaoxing
57	1/24/20	Zhejiang	Shaoxing
58	1/24/20	Zhejiang	Shaoxing
59	1/24/20	Zhejiang	Zhoushan
60	1/24/20	Zhejiang	Jinhua
61	1/24/20	Zhejiang	Taizhou
62	1/24/20	Zhejiang	Taizhou
63	1/25/20	Zhejiang	Hangzhou
64	1/25/20	Zhejiang	Hangzhou
65	1/25/20	Zhejiang	Hangzhou
66	1/25/20	Zhejiang	Hangzhou
67	1/25/20	Zhejiang	Hangzhou
68	1/25/20	Zhejiang	Hangzhou
69	1/25/20	Zhejiang	Hangzhou
70	1/25/20	Zhejiang	Hangzhou
71	1/25/20	Zhejiang	Hangzhou
72	1/25/20	Zhejiang	Hangzhou
73	1/25/20	Zhejiang	Hangzhou
74	1/25/20	Zhejiang	Hangzhou
75	1/25/20	Zhejiang	Hangzhou
76	1/25/20	Zhejiang	Hangzhou
77	1/25/20	Zhejiang	Hangzhou
78	1/25/20	Zhejiang	Ningbo
79	1/25/20	Zhejiang	Ningbo
80	1/25/20	Zhejiang	Ningbo
81	1/25/20	Zhejiang	Ningbo
82	1/25/20	Zhejiang	Ningbo
83	1/25/20	Zhejiang	Ningbo
84	1/25/20	Zhejiang	Ningbo
85	1/25/20	Zhejiang	Wenzhou
86	1/25/20	Zhejiang	Wenzhou
87	1/25/20	Zhejiang	Wenzhou
88	1/25/20	Zhejiang	Wenzhou
89	1/25/20	Zhejiang	Wenzhou
90	1/25/20	Zhejiang	Wenzhou
91	1/25/20	Zhejiang	Wenzhou
92	1/25/20	Zhejiang	Wenzhou
93	1/25/20	Zhejiang	Huzhou
94	1/25/20	Zhejiang	Jiaxing
95	1/25/20	Zhejiang	Jiaxing
96	1/25/20	Zhejiang	Jiaxing
97	1/25/20	Zhejiang	Jiaxing
98	1/25/20	Zhejiang	Shaoxing
99	1/25/20	Zhejiang	Jinhua
100	1/25/20	Zhejiang	Quzhou
101	1/25/20	Zhejiang	Taizhou
102	1/25/20	Zhejiang	Lishui
103	1/25/20	Zhejiang	Lishui
104	1/25/20	Zhejiang	Lishui
105	1/26/20	Zhejiang	Wenzhou
106	1/26/20	Zhejiang	Wenzhou
107	1/26/20	Zhejiang	Wenzhou
108	1/26/20	Zhejiang	Wenzhou
109	1/26/20	Zhejiang	Wenzhou
110	1/26/20	Zhejiang	Wenzhou
111	1/26/20	Zhejiang	Wenzhou
112	1/26/20	Zhejiang	Wenzhou
113	1/26/20	Zhejiang	Wenzhou
114	1/26/20	Zhejiang	Wenzhou
115	1/26/20	Zhejiang	Wenzhou
116	1/26/20	Zhejiang	Wenzhou
117	1/26/20	Zhejiang	Wenzhou
118	1/26/20	Zhejiang	Wenzhou
119	1/26/20	Zhejiang	Huzhou
120	1/26/20	Zhejiang	Huzhou
121	1/26/20	Zhejiang	Shaoxing
122	1/26/20	Zhejiang	Zhoushan
123	1/26/20	Zhejiang	Zhoushan
124	1/26/20	Zhejiang	Jinhua
125	1/26/20	Zhejiang	Jinhua
126	1/26/20	Zhejiang	Quzhou
127	1/26/20	Zhejiang	Quzhou
128	1/26/20	Zhejiang	Taizhou
129	1/27/20	Zhejiang	Hangzhou
130	1/27/20	Zhejiang	Hangzhou
131	1/27/20	Zhejiang	Hangzhou
132	1/27/20	Zhejiang	Hangzhou
133	1/27/20	Zhejiang	Hangzhou
134	1/27/20	Zhejiang	Ningbo
135	1/27/20	Zhejiang	Ningbo
136	1/27/20	Zhejiang	Ningbo
137	1/27/20	Zhejiang	Ningbo
138	1/27/20	Zhejiang	Wenzhou
139	1/27/20	Zhejiang	Wenzhou
140	1/27/20	Zhejiang	Wenzhou
141	1/27/20	Zhejiang	Wenzhou
142	1/27/20	Zhejiang	Wenzhou
143	1/27/20	Zhejiang	Wenzhou
144	1/27/20	Zhejiang	Wenzhou
145	1/27/20	Zhejiang	Wenzhou
146	1/27/20	Zhejiang	Wenzhou
147	1/27/20	Zhejiang	Wenzhou
148	1/27/20	Zhejiang	Wenzhou
149	1/27/20	Zhejiang	Wenzhou
150	1/27/20	Zhejiang	Wenzhou
151	1/27/20	Zhejiang	Wenzhou
152	1/27/20	Zhejiang	Wenzhou
153	1/27/20	Zhejiang	Wenzhou
154	1/27/20	Zhejiang	Wenzhou
155	1/27/20	Zhejiang	Wenzhou
156	1/27/20	Zhejiang	Wenzhou
157	1/27/20	Zhejiang	Wenzhou
158	1/27/20	Zhejiang	Wenzhou
159	1/27/20	Zhejiang	Wenzhou
160	1/27/20	Zhejiang	Wenzhou
161	1/27/20	Zhejiang	Wenzhou
162	1/27/20	Zhejiang	Wenzhou
163	1/27/20	Zhejiang	Wenzhou
164	1/27/20	Zhejiang	Wenzhou
165	1/27/20	Zhejiang	Wenzhou
166	1/27/20	Zhejiang	Jiaxing
167	1/27/20	Zhejiang	Jiaxing
168	1/27/20	Zhejiang	Jiaxing
169	1/27/20	Zhejiang	Shaoxing
170	1/27/20	Zhejiang	Jinhua
171	1/27/20	Zhejiang	Jinhua
172	1/27/20	Zhejiang	Lishui
173	1/27/20	Zhejiang	Lishui
174	1/28/20	Zhejiang	Hangzhou
175	1/28/20	Zhejiang	Hangzhou
176	1/28/20	Zhejiang	Hangzhou
177	1/28/20	Zhejiang	Hangzhou
178	1/28/20	Zhejiang	Hangzhou
179	1/28/20	Zhejiang	Hangzhou
180	1/28/20	Zhejiang	Hangzhou
181	1/28/20	Zhejiang	Hangzhou
182	1/28/20	Zhejiang	Hangzhou
183	1/28/20	Zhejiang	Hangzhou
184	1/28/20	Zhejiang	Hangzhou
185	1/28/20	Zhejiang	Hangzhou
186	1/28/20	Zhejiang	Hangzhou
187	1/28/20	Zhejiang	Hangzhou
188	1/28/20	Zhejiang	Hangzhou
189	1/28/20	Zhejiang	Hangzhou
190	1/28/20	Zhejiang	Hangzhou
191	1/28/20	Zhejiang	Hangzhou
192	1/28/20	Zhejiang	Hangzhou
193	1/28/20	Zhejiang	Ningbo
194	1/28/20	Zhejiang	Ningbo
195	1/28/20	Zhejiang	Ningbo
196	1/28/20	Zhejiang	Wenzhou
197	1/28/20	Zhejiang	Wenzhou
198	1/28/20	Zhejiang	Wenzhou
199	1/28/20	Zhejiang	Wenzhou
200	1/28/20	Zhejiang	Wenzhou
201	1/28/20	Zhejiang	Wenzhou
202	1/28/20	Zhejiang	Wenzhou
203	1/28/20	Zhejiang	Wenzhou
204	1/28/20	Zhejiang	Wenzhou
205	1/28/20	Zhejiang	Wenzhou
206	1/28/20	Zhejiang	Wenzhou
207	1/28/20	Zhejiang	Wenzhou
208	1/28/20	Zhejiang	Wenzhou
209	1/28/20	Zhejiang	Wenzhou
210	1/28/20	Zhejiang	Wenzhou
211	1/28/20	Zhejiang	Wenzhou
212	1/28/20	Zhejiang	Wenzhou
213	1/28/20	Zhejiang	Wenzhou
214	1/28/20	Zhejiang	Wenzhou
215	1/28/20	Zhejiang	Wenzhou
216	1/28/20	Zhejiang	Wenzhou
217	1/28/20	Zhejiang	Wenzhou
218	1/28/20	Zhejiang	Wenzhou
219	1/28/20	Zhejiang	Wenzhou
220	1/28/20	Zhejiang	Wenzhou
221	1/28/20	Zhejiang	Wenzhou
222	1/28/20	Zhejiang	Wenzhou
223	1/28/20	Zhejiang	Wenzhou
224	1/28/20	Zhejiang	Wenzhou
225	1/28/20	Zhejiang	Wenzhou
226	1/28/20	Zhejiang	Wenzhou
227	1/28/20	Zhejiang	Wenzhou
228	1/28/20	Zhejiang	Wenzhou
229	1/28/20	Zhejiang	Wenzhou
230	1/28/20	Zhejiang	Wenzhou
231	1/28/20	Zhejiang	Wenzhou
232	1/28/20	Zhejiang	Wenzhou
233	1/28/20	Zhejiang	Wenzhou
234	1/28/20	Zhejiang	Wenzhou
235	1/28/20	Zhejiang	Wenzhou
236	1/28/20	Zhejiang	Wenzhou
237	1/28/20	Zhejiang	Wenzhou
238	1/28/20	Zhejiang	Wenzhou
239	1/28/20	Zhejiang	Wenzhou
240	1/28/20	Zhejiang	Wenzhou
241	1/28/20	Zhejiang	Wenzhou
242	1/28/20	Zhejiang	Wenzhou
243	1/28/20	Zhejiang	Wenzhou
244	1/28/20	Zhejiang	Wenzhou
245	1/28/20	Zhejiang	Wenzhou
246	1/28/20	Zhejiang	Wenzhou
247	1/28/20	Zhejiang	Wenzhou
248	1/28/20	Zhejiang	Wenzhou
249	1/28/20	Zhejiang	Wenzhou
250	1/28/20	Zhejiang	Huzhou
251	1/28/20	Zhejiang	Huzhou
252	1/28/20	Zhejiang	Jiaxing
253	1/28/20	Zhejiang	Jiaxing
254	1/28/20	Zhejiang	Jiaxing
255	1/28/20	Zhejiang	Shaoxing
256	1/28/20	Zhejiang	Shaoxing
257	1/28/20	Zhejiang	Shaoxing
258	1/28/20	Zhejiang	Shaoxing
259	1/28/20	Zhejiang	Shaoxing
260	1/28/20	Zhejiang	Shaoxing
261	1/28/20	Zhejiang	Shaoxing
262	1/28/20	Zhejiang	Shaoxing
263	1/28/20	Zhejiang	Shaoxing
264	1/28/20	Zhejiang	Shaoxing
265	1/28/20	Zhejiang	Shaoxing
266	1/28/20	Zhejiang	Shaoxing
267	1/28/20	Zhejiang	Jinhua
268	1/28/20	Zhejiang	Jinhua
269	1/28/20	Zhejiang	Jinhua
270	1/28/20	Zhejiang	Jinhua
271	1/28/20	Zhejiang	Jinhua
272	1/28/20	Zhejiang	Jinhua
273	1/28/20	Zhejiang	Quzhou
274	1/28/20	Zhejiang	Quzhou
275	1/28/20	Zhejiang	Quzhou
276	1/28/20	Zhejiang	Zhoushan
277	1/28/20	Zhejiang	Zhoushan
278	1/28/20	Zhejiang	Taizhou
279	1/28/20	Zhejiang	Taizhou
280	1/28/20	Zhejiang	Taizhou
281	1/28/20	Zhejiang	Taizhou
282	1/28/20	Zhejiang	Taizhou
283	1/28/20	Zhejiang	Taizhou
284	1/28/20	Zhejiang	Taizhou
285	1/28/20	Zhejiang	Taizhou
286	1/28/20	Zhejiang	Taizhou
287	1/28/20	Zhejiang	Taizhou
288	1/28/20	Zhejiang	Taizhou
289	1/28/20	Zhejiang	Taizhou
290	1/28/20	Zhejiang	Taizhou
291	1/28/20	Zhejiang	Taizhou
292	1/28/20	Zhejiang	Taizhou
293	1/28/20	Zhejiang	Taizhou
294	1/28/20	Zhejiang	Taizhou
295	1/28/20	Zhejiang	Taizhou
296	1/28/20	Zhejiang	Lisui
297	1/29/20	Zhejiang
298	1/29/20	Zhejiang
299	1/29/20	Zhejiang
300	1/29/20	Zhejiang
301	1/29/20	Zhejiang
302	1/29/20	Zhejiang
303	1/29/20	Zhejiang
304	1/29/20	Zhejiang
305	1/29/20	Zhejiang
306	1/29/20	Zhejiang
307	1/29/20	Zhejiang
308	1/29/20	Zhejiang
309	1/29/20	Zhejiang
310	1/29/20	Zhejiang
311	1/29/20	Zhejiang
312	1/29/20	Zhejiang
313	1/29/20	Zhejiang
314	1/29/20	Zhejiang
315	1/29/20	Zhejiang
316	1/29/20	Zhejiang
317	1/29/20	Zhejiang
318	1/29/20	Zhejiang
319	1/29/20	Zhejiang
320	1/29/20	Zhejiang
321	1/29/20	Zhejiang
322	1/29/20	Zhejiang
323	1/29/20	Zhejiang
324	1/29/20	Zhejiang
325	1/29/20	Zhejiang
326	1/29/20	Zhejiang
327	1/29/20	Zhejiang
328	1/29/20	Zhejiang
329	1/29/20	Zhejiang
330	1/29/20	Zhejiang
331	1/29/20	Zhejiang
332	1/29/20	Zhejiang
333	1/29/20	Zhejiang
334	1/29/20	Zhejiang
335	1/29/20	Zhejiang
336	1/29/20	Zhejiang
337	1/29/20	Zhejiang
338	1/29/20	Zhejiang
339	1/29/20	Zhejiang
340	1/29/20	Zhejiang
341	1/29/20	Zhejiang
342	1/29/20	Zhejiang
343	1/29/20	Zhejiang
344	1/29/20	Zhejiang
345	1/29/20	Zhejiang
346	1/29/20	Zhejiang
347	1/29/20	Zhejiang
348	1/29/20	Zhejiang
349	1/29/20	Zhejiang
350	1/29/20	Zhejiang
351	1/29/20	Zhejiang
352	1/29/20	Zhejiang
353	1/29/20	Zhejiang
354	1/29/20	Zhejiang
355	1/29/20	Zhejiang
356	1/29/20	Zhejiang
357	1/29/20	Zhejiang
358	1/29/20	Zhejiang
359	1/29/20	Zhejiang
360	1/29/20	Zhejiang
361	1/29/20	Zhejiang
362	1/29/20	Zhejiang
363	1/29/20	Zhejiang
364	1/29/20	Zhejiang
365	1/29/20	Zhejiang
366	1/29/20	Zhejiang
367	1/29/20	Zhejiang
368	1/29/20	Zhejiang
369	1/29/20	Zhejiang
370	1/29/20	Zhejiang
371	1/29/20	Zhejiang
372	1/29/20	Zhejiang
373	1/29/20	Zhejiang
374	1/29/20	Zhejiang
375	1/29/20	Zhejiang
376	1/29/20	Zhejiang
377	1/29/20	Zhejiang
378	1/29/20	Zhejiang
379	1/29/20	Zhejiang
380	1/29/20	Zhejiang
381	1/29/20	Zhejiang
382	1/29/20	Zhejiang
383	1/29/20	Zhejiang
384	1/29/20	Zhejiang
385	1/29/20	Zhejiang
386	1/29/20	Zhejiang
387	1/29/20	Zhejiang
388	1/29/20	Zhejiang
389	1/29/20	Zhejiang
390	1/29/20	Zhejiang
391	1/29/20	Zhejiang
392	1/29/20	Zhejiang
393	1/29/20	Zhejiang
394	1/29/20	Zhejiang
395	1/29/20	Zhejiang
396	1/29/20	Zhejiang
397	1/29/20	Zhejiang
398	1/29/20	Zhejiang
399	1/29/20	Zhejiang
400	1/29/20	Zhejiang
401	1/29/20	Zhejiang
402	1/29/20	Zhejiang
403	1/29/20	Zhejiang
404	1/29/20	Zhejiang
405	1/29/20	Zhejiang
406	1/29/20	Zhejiang
407	1/29/20	Zhejiang
408	1/29/20	Zhejiang
409	1/29/20	Zhejiang
410	1/29/20	Zhejiang
411	1/29/20	Zhejiang
412	1/29/20	Zhejiang
413	1/29/20	Zhejiang
414	1/29/20	Zhejiang
415	1/29/20	Zhejiang
416	1/29/20	Zhejiang
417	1/29/20	Zhejiang
418	1/29/20	Zhejiang
419	1/29/20	Zhejiang
420	1/29/20	Zhejiang
421	1/29/20	Zhejiang
422	1/29/20	Zhejiang
423	1/29/20	Zhejiang
424	1/29/20	Zhejiang
425	1/29/20	Zhejiang
426	1/29/20	Zhejiang
427	1/29/20	Zhejiang
428	1/29/20	Zhejiang
429	1/30/20	Zhejiang
430	1/30/20	Zhejiang
431	1/30/20	Zhejiang
432	1/30/20	Zhejiang
433	1/30/20	Zhejiang
434	1/30/20	Zhejiang
435	1/30/20	Zhejiang
436	1/30/20	Zhejiang
437	1/30/20	Zhejiang
438	1/30/20	Zhejiang
439	1/30/20	Zhejiang
440	1/30/20	Zhejiang
441	1/30/20	Zhejiang
442	1/30/20	Zhejiang
443	1/30/20	Zhejiang
444	1/30/20	Zhejiang
445	1/30/20	Zhejiang
446	1/30/20	Zhejiang
447	1/30/20	Zhejiang
448	1/30/20	Zhejiang
449	1/30/20	Zhejiang
450	1/30/20	Zhejiang
451	1/30/20	Zhejiang
452	1/30/20	Zhejiang
453	1/30/20	Zhejiang
454	1/30/20	Zhejiang
455	1/30/20	Zhejiang
456	1/30/20	Zhejiang
457	1/30/20	Zhejiang
458	1/30/20	Zhejiang
459	1/30/20	Zhejiang
460	1/30/20	Zhejiang
461	1/30/20	Zhejiang
462	1/30/20	Zhejiang
463	1/30/20	Zhejiang
464	1/30/20	Zhejiang
465	1/30/20	Zhejiang
466	1/30/20	Zhejiang
467	1/30/20	Zhejiang
468	1/30/20	Zhejiang
469	1/30/20	Zhejiang
470	1/30/20	Zhejiang
471	1/30/20	Zhejiang
472	1/30/20	Zhejiang
473	1/30/20	Zhejiang
474	1/30/20	Zhejiang
475	1/30/20	Zhejiang
476	1/30/20	Zhejiang
477	1/30/20	Zhejiang
478	1/30/20	Zhejiang
479	1/30/20	Zhejiang
480	1/30/20	Zhejiang
481	1/30/20	Zhejiang
482	1/30/20	Zhejiang
483	1/30/20	Zhejiang
484	1/30/20	Zhejiang
485	1/30/20	Zhejiang
486	1/30/20	Zhejiang
487	1/30/20	Zhejiang
488	1/30/20	Zhejiang
489	1/30/20	Zhejiang
490	1/30/20	Zhejiang
491	1/30/20	Zhejiang
492	1/30/20	Zhejiang
493	1/30/20	Zhejiang
494	1/30/20	Zhejiang
495	1/30/20	Zhejiang
496	1/30/20	Zhejiang
497	1/30/20	Zhejiang
498	1/30/20	Zhejiang
499	1/30/20	Zhejiang
500	1/30/20	Zhejiang
501	1/30/20	Zhejiang
502	1/30/20	Zhejiang
503	1/30/20	Zhejiang
504	1/30/20	Zhejiang
505	1/30/20	Zhejiang
506	1/30/20	Zhejiang
507	1/30/20	Zhejiang
508	1/30/20	Zhejiang
509	1/30/20	Zhejiang
510	1/30/20	Zhejiang
511	1/30/20	Zhejiang
512	1/30/20	Zhejiang
513	1/30/20	Zhejiang
514	1/30/20	Zhejiang
515	1/30/20	Zhejiang
516	1/30/20	Zhejiang
517	1/30/20	Zhejiang
518	1/30/20	Zhejiang
519	1/30/20	Zhejiang
520	1/30/20	Zhejiang
521	1/30/20	Zhejiang
522	1/30/20	Zhejiang
523	1/30/20	Zhejiang
524	1/30/20	Zhejiang
525	1/30/20	Zhejiang
526	1/30/20	Zhejiang
527	1/30/20	Zhejiang
528	1/30/20	Zhejiang
529	1/30/20	Zhejiang
530	1/30/20	Zhejiang
531	1/30/20	Zhejiang
532	1/30/20	Zhejiang
533	1/30/20	Zhejiang
534	1/30/20	Zhejiang
535	1/30/20	Zhejiang
536	1/30/20	Zhejiang
537	1/30/20	Zhejiang
538	1/31/20	Zhejiang
539	1/31/20	Zhejiang
540	1/31/20	Zhejiang
541	1/31/20	Zhejiang
542	1/31/20	Zhejiang
543	1/31/20	Zhejiang
544	1/31/20	Zhejiang
545	1/31/20	Zhejiang
546	1/31/20	Zhejiang
547	1/31/20	Zhejiang
548	1/31/20	Zhejiang
549	1/31/20	Zhejiang
550	1/31/20	Zhejiang
551	1/31/20	Zhejiang
552	1/31/20	Zhejiang
553	1/31/20	Zhejiang
554	1/31/20	Zhejiang
555	1/31/20	Zhejiang
556	1/31/20	Zhejiang
557	1/31/20	Zhejiang
558	1/31/20	Zhejiang
559	1/31/20	Zhejiang
560	1/31/20	Zhejiang
561	1/31/20	Zhejiang
562	1/31/20	Zhejiang
563	1/31/20	Zhejiang
564	1/31/20	Zhejiang
565	1/31/20	Zhejiang
566	1/31/20	Zhejiang
567	1/31/20	Zhejiang
568	1/31/20	Zhejiang
569	1/31/20	Zhejiang
570	1/31/20	Zhejiang
571	1/31/20	Zhejiang
572	1/31/20	Zhejiang
573	1/31/20	Zhejiang
574	1/31/20	Zhejiang
575	1/31/20	Zhejiang
576	1/31/20	Zhejiang
577	1/31/20	Zhejiang
578	1/31/20	Zhejiang
579	1/31/20	Zhejiang
580	1/31/20	Zhejiang
581	1/31/20	Zhejiang
582	1/31/20	Zhejiang
583	1/31/20	Zhejiang
584	1/31/20	Zhejiang
585	1/31/20	Zhejiang
586	1/31/20	Zhejiang
587	1/31/20	Zhejiang
588	1/31/20	Zhejiang
589	1/31/20	Zhejiang
590	1/31/20	Zhejiang
591	1/31/20	Zhejiang
592	1/31/20	Zhejiang
593	1/31/20	Zhejiang
594	1/31/20	Zhejiang
595	1/31/20	Zhejiang
596	1/31/20	Zhejiang
597	1/31/20	Zhejiang
598	1/31/20	Zhejiang
599	1/31/20	Zhejiang
600	2/1/20	Zhejiang
601	2/1/20	Zhejiang
602	2/1/20	Zhejiang
603	2/1/20	Zhejiang
604	2/1/20	Zhejiang
605	2/1/20	Zhejiang
606	2/1/20	Zhejiang
607	2/1/20	Zhejiang
608	2/1/20	Zhejiang
609	2/1/20	Zhejiang
610	2/1/20	Zhejiang
611	2/1/20	Zhejiang
612	2/1/20	Zhejiang
613	2/1/20	Zhejiang
614	2/1/20	Zhejiang
615	2/1/20	Zhejiang
616	2/1/20	Zhejiang
617	2/1/20	Zhejiang
618	2/1/20	Zhejiang
619	2/1/20	Zhejiang
620	2/1/20	Zhejiang
621	2/1/20	Zhejiang
622	2/1/20	Zhejiang
623	2/1/20	Zhejiang
624	2/1/20	Zhejiang
625	2/1/20	Zhejiang
626	2/1/20	Zhejiang
627	2/1/20	Zhejiang
628	2/1/20	Zhejiang
629	2/1/20	Zhejiang
630	2/1/20	Zhejiang
631	2/1/20	Zhejiang
632	2/1/20	Zhejiang
633	2/1/20	Zhejiang
634	2/1/20	Zhejiang
635	2/1/20	Zhejiang
636	2/1/20	Zhejiang
637	2/1/20	Zhejiang
638	2/1/20	Zhejiang
639	2/1/20	Zhejiang
640	2/1/20	Zhejiang
641	2/1/20	Zhejiang
642	2/1/20	Zhejiang
643	2/1/20	Zhejiang
644	2/1/20	Zhejiang
645	2/1/20	Zhejiang
646	2/1/20	Zhejiang
647	2/1/20	Zhejiang
648	2/1/20	Zhejiang
649	2/1/20	Zhejiang
650	2/1/20	Zhejiang
651	2/1/20	Zhejiang
652	2/1/20	Zhejiang
653	2/1/20	Zhejiang
654	2/1/20	Zhejiang
655	2/1/20	Zhejiang
656	2/1/20	Zhejiang
657	2/1/20	Zhejiang
658	2/1/20	Zhejiang
659	2/1/20	Zhejiang
660	2/1/20	Zhejiang
661	2/1/20	Zhejiang
662	2/2/20	Zhejiang
663	2/2/20	Zhejiang
664	2/2/20	Zhejiang
665	2/2/20	Zhejiang
666	2/2/20	Zhejiang
667	2/2/20	Zhejiang
668	2/2/20	Zhejiang
669	2/2/20	Zhejiang
670	2/2/20	Zhejiang
671	2/2/20	Zhejiang
672	2/2/20	Zhejiang
673	2/2/20	Zhejiang
674	2/2/20	Zhejiang
675	2/2/20	Zhejiang
676	2/2/20	Zhejiang
677	2/2/20	Zhejiang
678	2/2/20	Zhejiang
679	2/2/20	Zhejiang
680	2/2/20	Zhejiang
681	2/2/20	Zhejiang
682	2/2/20	Zhejiang
683	2/2/20	Zhejiang
684	2/2/20	Zhejiang
685	2/2/20	Zhejiang
686	2/2/20	Zhejiang
687	2/2/20	Zhejiang
688	2/2/20	Zhejiang
689	2/2/20	Zhejiang
690	2/2/20	Zhejiang
691	2/2/20	Zhejiang
692	2/2/20	Zhejiang
693	2/2/20	Zhejiang
694	2/2/20	Zhejiang
695	2/2/20	Zhejiang
696	2/2/20	Zhejiang
697	2/2/20	Zhejiang
698	2/2/20	Zhejiang
699	2/2/20	Zhejiang
700	2/2/20	Zhejiang
701	2/2/20	Zhejiang
702	2/2/20	Zhejiang
703	2/2/20	Zhejiang
704	2/2/20	Zhejiang
705	2/2/20	Zhejiang
706	2/2/20	Zhejiang
707	2/2/20	Zhejiang
708	2/2/20	Zhejiang
709	2/2/20	Zhejiang
710	2/2/20	Zhejiang
711	2/2/20	Zhejiang
712	2/2/20	Zhejiang
713	2/2/20	Zhejiang
714	2/2/20	Zhejiang
715	2/2/20	Zhejiang
716	2/2/20	Zhejiang
717	2/2/20	Zhejiang
718	2/2/20	Zhejiang
719	2/2/20	Zhejiang
720	2/2/20	Zhejiang
721	2/2/20	Zhejiang
722	2/2/20	Zhejiang
723	2/2/20	Zhejiang
724	2/2/20	Zhejiang
725	2/3/20	Zhejiang
726	2/3/20	Zhejiang
727	2/3/20	Zhejiang
728	2/3/20	Zhejiang
729	2/3/20	Zhejiang
730	2/3/20	Zhejiang
731	2/3/20	Zhejiang
732	2/3/20	Zhejiang
733	2/3/20	Zhejiang
734	2/3/20	Zhejiang
735	2/3/20	Zhejiang
736	2/3/20	Zhejiang
737	2/3/20	Zhejiang
738	2/3/20	Zhejiang
739	2/3/20	Zhejiang
740	2/3/20	Zhejiang
741	2/3/20	Zhejiang
742	2/3/20	Zhejiang
743	2/3/20	Zhejiang
744	2/3/20	Zhejiang
745	2/3/20	Zhejiang
746	2/3/20	Zhejiang
747	2/3/20	Zhejiang
748	2/3/20	Zhejiang
749	2/3/20	Zhejiang
750	2/3/20	Zhejiang
751	2/3/20	Zhejiang
752	2/3/20	Zhejiang
753	2/3/20	Zhejiang
754	2/3/20	Zhejiang
755	2/3/20	Zhejiang
756	2/3/20	Zhejiang
757	2/3/20	Zhejiang
758	2/3/20	Zhejiang
759	2/3/20	Zhejiang
760	2/3/20	Zhejiang
761	2/3/20	Zhejiang
762	2/3/20	Zhejiang
763	2/3/20	Zhejiang
764	2/3/20	Zhejiang
765	2/3/20	Zhejiang
766	2/3/20	Zhejiang
[truncated: 4,942 more rows]
